# Supplementary material for: Attenuating Sulfidogenesis in a Soured Continuous Flow Column System With Perchlorate Treatment
Source: Front Microbiol. 2018 Jul 26;9:1575. doi: 10.3389/fmicb.2018.01575 (PMC6094985; doi:10.3389/fmicb.2018.01575)
Supplement: Supplementary file 2 [file Table_2.XLSX]

## Sheet: Sheet1
									Treatment	Initial	Initial	Initial	Initial	Nitrate	Nitrate	Nitrate	Chlorate	Chlorate	Chlorate	Perchlorate	Perchlorate	Perchlorate	No Treatment	No Treatment	No Treatment	Nitrate	Nitrate	Nitrate	Chlorate	Chlorate	Chlorate	Perchlorate	Perchlorate	Perchlorate	No Treatment	No Treatment	No Treatment	Nitrate	Nitrate	Nitrate	Chlorate	Chlorate	Chlorate	Perchlorate	Perchlorate	Perchlorate	No Treatment	No Treatment	No Treatment
									Day	0	0	0	0	10	10	10	10	10	10	10	10	10	10	10	10	59	59	59	59	59	59	59	59	59	59	59	59	130	130	130	130	130	130	130	130	130	130	130	130
									Treatment Concentration (mM)	0	0	0	0	50	50	50	50	50	50	50	50	50	0	0	0	50	50	50	50	50	50	50	50	50	0	0	0	25	25	25	25	25	25	25	25	25	0	0	0
									Sample ID	10-22_1A.1_cDNA	10-22_2A.1_cDNA	10-22_3A.1_cDNA	10-22_4A.1_cDNA	11-1_1A_cDNA	11-1_1B_cDNA	11-1_1C_cDNA	11-1_2A.1_cDNA	11-1_2B_cDNA	11-1_2C_cDNA	11-1_3A_cDNA	11-1_3B_cDNA	11-1_3C_cDNA	11-1_4A_cDNA	11-1_4B_cDNA	11-1_4C_cDNA	12-20_1A_cDNA	12-20_1B_cDNA	12-20_1C_cDNA	12-20_2A_cDNA	12-20_2B_cDNA	12-20_2C_cDNA	12-20_3A_cDNA	12-20_3B_cDNA	12-20_3C_cDNA	12-20_4A_cDNA	12-20_4B_cDNA	12-20_4C_cDNA	3-1_1A_cDNA	3-1_1B_cDNA	3-1_1C_cDNA	3-1_2A_cDNA	3-1_2B_cDNA	3-1_2C_cDNA	3-1_3A_cDNA	3-1_3B_cDNA	3-1_3C_cDNA	3-1_4A_cDNA	3-1_4B_cDNA	3-1_4C_cDNA
Lineage	kingdom	phylum	class	order	family	genus	species	OTU	rep_sequence
k__Bacteria; p__Proteobacteria; c__Gammaproteobacteria; o__Oceanospirillales; f__125ds10; g__unclassified; s__unclassified; 2116; EU104341.1 gg_id:340969 Evidence Comamonadaceae determinants settling performance activated sludge clone N1903_87	k__Bacteria	p__Proteobacteria	c__Gammaproteobacteria	o__Oceanospirillales	f__125ds10	g__unclassified	s__unclassified	2116	EU104341.1 gg_id:340969 Evidence Comamonadaceae determinants settling performance activated sludge clone N1903_87	3115	3026	2795	3872	5026	5002	5082	2834	3259	3560	3010	2856	3325	3101	3912	3559	4694	4219	4632	3303	2876	2948	2258	2579	2487	3867	3422	3558	4339	3994	3809	3353	3673	3616	2588	2368	3497	3008	3006	2947
k__Bacteria; p__Proteobacteria; c__Gammaproteobacteria; o__Oceanospirillales; f__125ds10; g__unclassified; s__unclassified; 349; EU104176.1 gg_id:311244 Evidence Comamonadaceae determinants settling performance activated sludge clone N1512_03	k__Bacteria	p__Proteobacteria	c__Gammaproteobacteria	o__Oceanospirillales	f__125ds10	g__unclassified	s__unclassified	349	EU104176.1 gg_id:311244 Evidence Comamonadaceae determinants settling performance activated sludge clone N1512_03	2596	2508	2628	3686	4970	5354	5136	2002	2611	2868	2067	1981	3147	3560	3948	4156	5488	4532	5287	2720	3576	3521	2728	2554	2118	3953	3283	3897	4157	4228	4442	3257	2576	3552	2536	2529	3256	2847	3108	3261
k__Bacteria; p__Proteobacteria; c__Gammaproteobacteria; o__Oceanospirillales; f__125ds10; g__unclassified; s__unclassified; 777; DQ463205.1 gg_id:157299 Acid Drainage Tong Lushan Copper Mine China acid mine drainage clone tls3-10	k__Bacteria	p__Proteobacteria	c__Gammaproteobacteria	o__Oceanospirillales	f__125ds10	g__unclassified	s__unclassified	777	DQ463205.1 gg_id:157299 Acid Drainage Tong Lushan Copper Mine China acid mine drainage clone tls3-10	1289	1059	887	1933	974	1326	1319	399	885	811	817	781	690	802	2087	895	1825	1362	1720	651	743	1113	754	1134	747	1880	1717	2078	2285	2126	1302	1013	314	1127	742	977	1232	1450	1751	1608
k__Bacteria; p__Actinobacteria; c__Actinobacteria; o__WCHB1-81; f__55_st3; g__unclassified; s__unclassified; 51254; EU290722.1 gg_id:246054 microbial structure biogeochemical contrasting shelf sediments Namibian upwelling system sediment 10-12cm depth clone 55_st3_10-12cm	k__Bacteria	p__Actinobacteria	c__Actinobacteria	o__WCHB1-81	f__55_st3	g__unclassified	s__unclassified	51254	EU290722.1 gg_id:246054 microbial structure biogeochemical contrasting shelf sediments Namibian upwelling system sediment 10-12cm depth clone 55_st3_10-12cm	3614	3156	3600	4330	3868	3392	3958	3999	4161	4508	3761	4335	4375	4302	4223	4800	3482	3300	3370	3311	3390	4152	3852	4142	3731	4638	4781	4575	3027	2672	3102	3139	3941	4375	3598	3666	3105	4633	4780	4451
k__Bacteria; p__Chloroflexi; c__Bljii12; o__AKYG885; f__5B-12; g__unclassified; s__unclassified; 56280; EU134012.1 gg_id:250099 tallgrass prarie soil clone FFCH5198	k__Bacteria	p__Chloroflexi	c__Bljii12	o__AKYG885	f__5B-12	g__unclassified	s__unclassified	56280	EU134012.1 gg_id:250099 tallgrass prarie soil clone FFCH5198	852	600	977	1008	277	1116	564	708	481	845	603	740	532	592	966	740	1366	1787	2057	975	1287	883	1093	500	518	1724	1165	2087	777	709	392	1604	1400	1415	1439	990	1870	2626	2775	2239
k__Bacteria; p__SAR406; c__AB16; o__ZA3648c; f__5bav_B4; g__unclassified; s__unclassified; 54056; EU385747.1 gg_id:259814 Stratified microbes sediments Core MD05-2896 subseafloor sediment South China Sea clone MD2896-B147	k__Bacteria	p__SAR406	c__AB16	o__ZA3648c	f__5bav_B4	g__unclassified	s__unclassified	54056	EU385747.1 gg_id:259814 Stratified microbes sediments Core MD05-2896 subseafloor sediment South China Sea clone MD2896-B147	1504	1473	1487	1775	1116	1376	1695	1831	1559	1577	1594	1964	1737	2260	1734	1839	1341	763	774	945	1132	1193	1172	1013	864	948	1223	1041	1138	467	493	519	1132	1275	1762	1216	1126	876	1073	1027
k__Bacteria; p__SAR406; c__AB16; o__ZA3648c; f__5bav_B4; g__unclassified; s__unclassified; 54280; EU385761.1 gg_id:276241 Stratified microbes sediments Core MD05-2896 subseafloor sediment South China Sea clone MD2896-B165	k__Bacteria	p__SAR406	c__AB16	o__ZA3648c	f__5bav_B4	g__unclassified	s__unclassified	54280	EU385761.1 gg_id:276241 Stratified microbes sediments Core MD05-2896 subseafloor sediment South China Sea clone MD2896-B165	4612	4817	4392	4728	3352	4063	4105	3723	4316	3316	4645	3854	4003	3414	4086	4242	2002	1694	2498	4764	4641	4189	4059	4384	3634	4661	4931	4842	4416	4219	4413	4688	3031	4107	4687	4887	4733	5004	5030	4765
k__Bacteria; p__SAR406; c__AB16; o__Arctic96B-7; f__A714017; g__SHAG537; s__unclassified; 54312; GQ348843.1 gg_id:583337 Metagenome versatile chemolithoautotroph expanding oceanic dead zones Saanich Inlet 100 m depth clone SHAG405	k__Bacteria	p__SAR406	c__AB16	o__Arctic96B-7	f__A714017	g__SHAG537	s__unclassified	54312	GQ348843.1 gg_id:583337 Metagenome versatile chemolithoautotroph expanding oceanic dead zones Saanich Inlet 100 m depth clone SHAG405	3622	3973	3026	3386	3428	2684	3761	3117	3069	3682	2287	2754	2916	2934	2824	3214	3304	3829	3172	4143	3995	4289	3787	3815	3597	3968	3026	3828	2970	3355	2677	4031	3631	3636	3279	3691	2817	3628	3469	3919
k__Bacteria; p__SAR406; c__AB16; o__Arctic96B-7; f__A714017; g__SHAG537; s__unclassified; 54344; GQ347305.1 gg_id:592130 Metagenome versatile chemolithoautotroph expanding oceanic dead zones Saanich Inlet 125 m depth clone SGSC902	k__Bacteria	p__SAR406	c__AB16	o__Arctic96B-7	f__A714017	g__SHAG537	s__unclassified	54344	GQ347305.1 gg_id:592130 Metagenome versatile chemolithoautotroph expanding oceanic dead zones Saanich Inlet 125 m depth clone SGSC902	5206	5111	5084	5165	4883	4809	4868	5354	5289	5372	5238	5303	5249	5281	5188	5266	4517	5166	4874	5379	5404	5423	5294	5342	5312	5302	5101	5250	4245	4570	4629	5429	5353	5319	5103	5107	5170	5222	5209	5187
k__Bacteria; p__SAR406; c__AB16; o__Arctic96B-7; f__A714017; g__SHAG537; s__unclassified; 54766; GQ347000.1 gg_id:583074 Metagenome versatile chemolithoautotroph expanding oceanic dead zones Saanich Inlet 100 m depth clone SGPZ694	k__Bacteria	p__SAR406	c__AB16	o__Arctic96B-7	f__A714017	g__SHAG537	s__unclassified	54766	GQ347000.1 gg_id:583074 Metagenome versatile chemolithoautotroph expanding oceanic dead zones Saanich Inlet 100 m depth clone SGPZ694	3880	3955	3498	3345	3825	3763	4186	4050	3888	4203	3206	3669	2630	3737	3523	3321	3531	4193	3779	4409	4205	4649	3905	4094	4117	4192	3442	4031	3279	3513	3075	4284	3860	3847	3511	3810	3032	4175	3842	4059
k__Bacteria; p__SAR406; c__AB16; o__Arctic96B-7; f__A714017; g__ZA3312c; s__unclassified; 54135; GQ375269.1 gg_id:527667 Hydrography shapes biogeography deep Arctic Ocean water depth 1000 m clone CB1341b.34	k__Bacteria	p__SAR406	c__AB16	o__Arctic96B-7	f__A714017	g__ZA3312c	s__unclassified	54135	GQ375269.1 gg_id:527667 Hydrography shapes biogeography deep Arctic Ocean water depth 1000 m clone CB1341b.34	5482	5498	5487	5495	5256	5143	5195	5446	5428	5359	5443	5408	5430	5449	5485	5429	5278	4830	5001	5487	5480	5468	5459	5447	5422	5465	5519	5475	5095	5057	4221	5505	5492	5457	5459	5444	5476	5416	5424	5451
k__Bacteria; p__Proteobacteria; c__Alphaproteobacteria; o__Rhodospirillales; f__Acetobacteraceae; g__Gluconobacter; s__unclassified; 60661; AB308278.1 gg_id:229359 Gluconobacter frateurii str. CR16-1	k__Bacteria	p__Proteobacteria	c__Alphaproteobacteria	o__Rhodospirillales	f__Acetobacteraceae	g__Gluconobacter	s__unclassified	60661	AB308278.1 gg_id:229359 Gluconobacter frateurii str. CR16-1	3348	3114	3507	2666	2912	3436	3921	3829	3066	4236	4233	4105	4405	4432	3426	3175	3372	3842	4037	3767	3939	3846	4020	4332	3692	3222	3547	3227	3690	3665	3599	4117	3813	3986	3503	3764	3626	3438	2865	3420
k__Bacteria; p__Proteobacteria; c__Alphaproteobacteria; o__Rhodospirillales; f__Acetobacteraceae; g__Roseomonas; s__unclassified; 60467; EF019939.1 gg_id:214556 aspen rhizosphere clone Elev_16S_1314	k__Bacteria	p__Proteobacteria	c__Alphaproteobacteria	o__Rhodospirillales	f__Acetobacteraceae	g__Roseomonas	s__unclassified	60467	EF019939.1 gg_id:214556 aspen rhizosphere clone Elev_16S_1314	3550	3567	3282	3994	3494	4140	4131	4149	3650	4194	4514	4122	4210	3432	3850	3613	4057	4235	4491	4066	4389	4096	3531	3493	3262	3786	3853	3824	4588	4467	4605	3916	4536	4618	3540	3381	3890	3475	3669	3222
k__Bacteria; p__Proteobacteria; c__Alphaproteobacteria; o__Rhodospirillales; f__Acetobacteraceae; g__unclassified; s__unclassified; 60454; EU861903.1 gg_id:306635 effects chronic fertilization on alpine tundra microbial implications carbon and cycling nitrogen amended dry meadow surface soil clone bacnit53	k__Bacteria	p__Proteobacteria	c__Alphaproteobacteria	o__Rhodospirillales	f__Acetobacteraceae	g__unclassified	s__unclassified	60454	EU861903.1 gg_id:306635 effects chronic fertilization on alpine tundra microbial implications carbon and cycling nitrogen amended dry meadow surface soil clone bacnit53	1602	1114	1513	1275	1581	1941	2311	1944	1862	2426	2070	2263	1700	1711	1538	1789	2914	2335	2922	1879	1917	3007	2074	3010	2608	1661	1595	1979	3124	2193	2218	1757	2575	3183	2377	2225	1941	1485	2160	1555
k__Bacteria; p__Tenericutes; c__Mollicutes; o__Acholeplasmatales; f__Acholeplasmataceae; g__Acholeplasma; s__unclassified; 74494; AB369182.1 gg_id:235282 Microbiological Assessment Circulation Mud Fluids During First Operation Drilling Deep-Earth Research Vessel 'Chikyu' Offshore Shimokita Peninsula Riser drilling mud fluid clone CK06-06_Mud_MAS4B-14	k__Bacteria	p__Tenericutes	c__Mollicutes	o__Acholeplasmatales	f__Acholeplasmataceae	g__Acholeplasma	s__unclassified	74494	AB369182.1 gg_id:235282 Microbiological Assessment Circulation Mud Fluids During First Operation Drilling Deep-Earth Research Vessel 'Chikyu' Offshore Shimokita Peninsula Riser drilling mud fluid clone CK06-06_Mud_MAS4B-14	2350	2806	2047	970	1276	965	1076	1407	2622	1083	978	903	614	1831	1540	630	1188	886	852	4947	4991	4998	2582	3135	2963	634	645	573	1194	871	738	4030	3726	3875	2299	3551	2996	869	1104	1424
k__Bacteria; p__Tenericutes; c__Mollicutes; o__Acholeplasmatales; f__Acholeplasmataceae; g__Candidatus Phytoplasma; s__Candidatus Phytoplasma prunorum; 73777; X68374.1 gg_id:15654 Phytoplasma sp str. German peach	k__Bacteria	p__Tenericutes	c__Mollicutes	o__Acholeplasmatales	f__Acholeplasmataceae	g__Candidatus Phytoplasma	s__Candidatus Phytoplasma prunorum	73777	X68374.1 gg_id:15654 Phytoplasma sp str. German peach	4414	4188	4157	3885	3921	4477	4585	3979	4258	4263	3742	4077	3797	3703	3853	4177	4076	4377	4329	4422	4328	4374	4387	4549	4217	3941	3737	4065	4211	4289	4043	4436	3962	4331	4260	4296	4184	3988	4018	4270
k__Bacteria; p__Tenericutes; c__Mollicutes; o__Acholeplasmatales; f__Acholeplasmataceae; g__Candidatus Phytoplasma; s__Lethal yellowing phytoplasma; 73256; DQ842529.1 gg_id:163675 Lethal yellowing phytoplasma M3	k__Bacteria	p__Tenericutes	c__Mollicutes	o__Acholeplasmatales	f__Acholeplasmataceae	g__Candidatus Phytoplasma	s__Lethal yellowing phytoplasma	73256	DQ842529.1 gg_id:163675 Lethal yellowing phytoplasma M3	3190	3250	3103	2523	3470	4037	1143	3712	3500	3620	3796	3619	3178	2891	2485	3072	4669	4424	4313	3637	3935	4051	4166	4105	4321	2858	3206	3413	4013	4089	3510	3585	3649	3993	3762	3544	3137	2964	3114	3372
k__Bacteria; p__Tenericutes; c__Mollicutes; o__Acholeplasmatales; f__Acholeplasmataceae; g__Candidatus Phytoplasma; s__Lethal yellowing phytoplasma; 73630; DQ286702.1 gg_id:148239 Lethal yellowing phytoplasma str. DJ4	k__Bacteria	p__Tenericutes	c__Mollicutes	o__Acholeplasmatales	f__Acholeplasmataceae	g__Candidatus Phytoplasma	s__Lethal yellowing phytoplasma	73630	DQ286702.1 gg_id:148239 Lethal yellowing phytoplasma str. DJ4	1426	1677	1531	1663	1032	2785	1606	1485	1300	2367	1482	1220	1198	1409	2006	1900	2286	3470	2899	2029	1873	2099	1790	2758	2070	2117	1589	2706	3103	3161	3401	1692	2438	2973	1687	1824	1763	1677	1779	2107
k__Bacteria; p__Tenericutes; c__Mollicutes; o__Acholeplasmatales; f__Acholeplasmataceae; g__Candidatus Phytoplasma; s__unclassified; 74379; FJ217385.1 gg_id:340797 Tanzania coconut lethal disease phytoplasma str. LDT	k__Bacteria	p__Tenericutes	c__Mollicutes	o__Acholeplasmatales	f__Acholeplasmataceae	g__Candidatus Phytoplasma	s__unclassified	74379	FJ217385.1 gg_id:340797 Tanzania coconut lethal disease phytoplasma str. LDT	5128	5098	5054	4929	4754	4457	4681	4993	4795	4890	4458	4894	4650	4793	4809	4851	4856	4698	4160	5150	5217	5211	5223	4895	5265	4931	4729	4960	4019	4797	4385	5023	4932	4927	5149	5118	5182	4830	4877	4833
k__Bacteria; p__Actinobacteria; c__Actinobacteria; o__Acidimicrobiales; f__Acidimicrobiaceae; g__Acidimicrobium; s__Acidimicrobium ferrooxidans; 43654; U75647.1 gg_id:11419 Acidimicrobium ferrooxidans	k__Bacteria	p__Actinobacteria	c__Actinobacteria	o__Acidimicrobiales	f__Acidimicrobiaceae	g__Acidimicrobium	s__Acidimicrobium ferrooxidans	43654	U75647.1 gg_id:11419 Acidimicrobium ferrooxidans	5001	5074	5018	5375	4884	4886	5107	5259	5023	5298	5311	5375	5164	5182	4898	5153	5239	4938	4950	5106	5113	5121	5099	5217	5039	5073	5079	5074	5355	5366	5398	5210	5016	4924	5053	5087	4829	5075	5040	5107
k__Bacteria; p__Actinobacteria; c__Actinobacteria; o__Acidimicrobiales; f__Acidimicrobiaceae; g__unclassified; s__unclassified; 41097; GQ402621.1 gg_id:540625 Accessing microbial biodiversity and metabolic potential tropical -based approach peat swamp forest soil clone PW102	k__Bacteria	p__Actinobacteria	c__Actinobacteria	o__Acidimicrobiales	f__Acidimicrobiaceae	g__unclassified	s__unclassified	41097	GQ402621.1 gg_id:540625 Accessing microbial biodiversity and metabolic potential tropical -based approach peat swamp forest soil clone PW102	5057	4919	5069	5228	4004	4138	3832	5313	5090	4939	4913	5008	5236	5144	5243	5109	4528	3762	4483	4990	5041	4929	5148	4954	5052	5325	5401	5408	3730	4174	3927	4998	5324	5339	5016	4629	5001	5283	5291	5276
k__Bacteria; p__Actinobacteria; c__Actinobacteria; o__Acidimicrobiales; f__Acidimicrobiaceae; g__unclassified; s__unclassified; 42372; AY792236.1 gg_id:128358 Temporal Variation and Humic Lake clone CrystalBog2A8	k__Bacteria	p__Actinobacteria	c__Actinobacteria	o__Acidimicrobiales	f__Acidimicrobiaceae	g__unclassified	s__unclassified	42372	AY792236.1 gg_id:128358 Temporal Variation and Humic Lake clone CrystalBog2A8	4998	5013	4951	5164	4052	4215	3633	5126	4991	4971	4882	4899	5074	4874	4971	4989	4544	4088	4428	4804	5060	5034	5033	5278	5236	5005	5442	5029	4752	3239	4562	5182	5377	5378	5261	5251	5186	4975	5029	5183
k__Bacteria; p__Actinobacteria; c__Actinobacteria; o__Acidimicrobiales; f__Acidimicrobiaceae; g__unclassified; s__unclassified; 42582; GQ060701.1 gg_id:434040 Topographical and Temporal Human Skin Microbiome skin glabella clone nbw04d05c1	k__Bacteria	p__Actinobacteria	c__Actinobacteria	o__Acidimicrobiales	f__Acidimicrobiaceae	g__unclassified	s__unclassified	42582	GQ060701.1 gg_id:434040 Topographical and Temporal Human Skin Microbiome skin glabella clone nbw04d05c1	2787	1977	2245	2948	2240	2966	3071	3146	3782	3657	3659	3565	3268	3157	3708	3077	1525	3063	2232	5129	5031	4183	4872	3975	3331	3514	3511	4203	1344	1576	1478	5263	4184	3858	5125	4737	5401	3633	4304	3498
k__Bacteria; p__Actinobacteria; c__Actinobacteria; o__Acidimicrobiales; f__Acidimicrobiaceae; g__unclassified; s__unclassified; 42676; GQ487905.1 gg_id:582749 Microbial metal soil polluted heavy metals clone T1-39	k__Bacteria	p__Actinobacteria	c__Actinobacteria	o__Acidimicrobiales	f__Acidimicrobiaceae	g__unclassified	s__unclassified	42676	GQ487905.1 gg_id:582749 Microbial metal soil polluted heavy metals clone T1-39	5394	5406	5418	5482	4652	4925	4865	5338	5320	5164	5412	5421	5443	5366	5427	5461	3506	3081	3893	4978	4803	4765	4940	4303	4851	5408	5490	5462	4534	4211	4566	4753	5169	5266	5062	4751	4899	5236	5335	5122
k__Bacteria; p__Actinobacteria; c__Actinobacteria; o__Acidimicrobiales; f__Acidimicrobiaceae; g__unclassified; s__unclassified; 42709; EU050926.1 gg_id:254366 libraries sediment Kings Bay Svalbard Arctic clone SS1_B_04_15	k__Bacteria	p__Actinobacteria	c__Actinobacteria	o__Acidimicrobiales	f__Acidimicrobiaceae	g__unclassified	s__unclassified	42709	EU050926.1 gg_id:254366 libraries sediment Kings Bay Svalbard Arctic clone SS1_B_04_15	4070	3949	4164	4868	2309	2350	2187	3660	4313	3790	4528	4602	4417	4095	4594	4659	1555	1098	1637	3148	3225	2769	3072	2936	1841	4208	4864	4530	3143	3200	3766	4056	1619	1688	3346	2809	2399	3560	4149	3463
k__Bacteria; p__Actinobacteria; c__Actinobacteria; o__Acidimicrobiales; f__Acidimicrobiaceae; g__unclassified; s__unclassified; 42716; AF454307.1 gg_id:56545 actinobacterium clone ML817J-10	k__Bacteria	p__Actinobacteria	c__Actinobacteria	o__Acidimicrobiales	f__Acidimicrobiaceae	g__unclassified	s__unclassified	42716	AF454307.1 gg_id:56545 actinobacterium clone ML817J-10	4021	3866	4053	4443	3646	3408	3105	3001	3571	2611	4337	4235	4238	3406	4011	4165	3004	2436	2911	3140	3017	2696	2896	2712	2193	3901	4432	4603	2124	3127	2709	3149	3059	3067	3055	3239	3265	3840	4562	3531
k__Bacteria; p__Actinobacteria; c__Actinobacteria; o__Acidimicrobiales; f__Acidimicrobiaceae; g__unclassified; s__unclassified; 42803; FJ152940.1 gg_id:328654 Changes ly soil (Mexico) flooding alkaline saline soils former lake Texcoco clone TX4CB_71	k__Bacteria	p__Actinobacteria	c__Actinobacteria	o__Acidimicrobiales	f__Acidimicrobiaceae	g__unclassified	s__unclassified	42803	FJ152940.1 gg_id:328654 Changes ly soil (Mexico) flooding alkaline saline soils former lake Texcoco clone TX4CB_71	3122	3081	3138	4238	1533	1785	2055	3111	2833	2348	4690	4667	4202	3639	3704	4282	229	333	281	4222	4096	3014	4977	2263	3480	3397	4512	4157	121	74	143	4639	2865	2310	4981	4079	4627	3517	3778	3140
k__Bacteria; p__Actinobacteria; c__Actinobacteria; o__Acidimicrobiales; f__Acidimicrobiaceae; g__unclassified; s__unclassified; 42818; FJ466121.1 gg_id:557394 and carbon monoxide-oxidizing across successional on recent Hawaiian 1959 Kilauea volcanic deposit clone C203	k__Bacteria	p__Actinobacteria	c__Actinobacteria	o__Acidimicrobiales	f__Acidimicrobiaceae	g__unclassified	s__unclassified	42818	FJ466121.1 gg_id:557394 and carbon monoxide-oxidizing across successional on recent Hawaiian 1959 Kilauea volcanic deposit clone C203	5011	5003	5002	5390	3431	3911	3275	4760	4887	4348	5346	5281	5300	4974	5241	5318	1166	1496	1924	4671	3622	2845	4406	2737	3141	5472	5530	5525	1557	1369	1867	4640	3856	3800	4224	3027	3742	5402	5485	5450
k__Bacteria; p__Actinobacteria; c__Actinobacteria; o__Acidimicrobiales; f__Acidimicrobiaceae; g__unclassified; s__unclassified; 42982; EU287048.1 gg_id:237721 Pacific arctic surface sediment clone B78-84	k__Bacteria	p__Actinobacteria	c__Actinobacteria	o__Acidimicrobiales	f__Acidimicrobiaceae	g__unclassified	s__unclassified	42982	EU287048.1 gg_id:237721 Pacific arctic surface sediment clone B78-84	4499	4306	4513	4876	2785	2691	2925	4485	4646	4623	4873	4854	4597	4695	4665	4824	2576	1978	2419	3976	3994	4008	3759	4216	3243	4560	4960	4545	4467	4226	4744	4440	2559	2820	3595	4422	3363	4227	4455	4352
k__Bacteria; p__Actinobacteria; c__Actinobacteria; o__Acidimicrobiales; f__Acidimicrobiaceae; g__unclassified; s__unclassified; 43523; AF047642.1 gg_id:11393 acid mine drainage clone TRA2-10	k__Bacteria	p__Actinobacteria	c__Actinobacteria	o__Acidimicrobiales	f__Acidimicrobiaceae	g__unclassified	s__unclassified	43523	AF047642.1 gg_id:11393 acid mine drainage clone TRA2-10	2459	2921	2938	3157	4668	4485	4641	3286	2918	3141	3153	3018	3394	3524	2741	2984	3348	3032	2993	2429	2350	2155	2550	2625	2207	3472	3589	3223	2348	3831	3471	2614	1862	1943	2134	2178	1998	3045	3210	3151
k__Bacteria; p__Actinobacteria; c__Actinobacteria; o__Acidimicrobiales; f__Acidimicrobiaceae; g__unclassified; s__unclassified; 43581; FJ478790.1 gg_id:539421 species richness estimates obtained nearly and simulated pyrosequencing-generated fragments -based surveys undisturbed tall grass prairie top 5 cm clone p6h06ok	k__Bacteria	p__Actinobacteria	c__Actinobacteria	o__Acidimicrobiales	f__Acidimicrobiaceae	g__unclassified	s__unclassified	43581	FJ478790.1 gg_id:539421 species richness estimates obtained nearly and simulated pyrosequencing-generated fragments -based surveys undisturbed tall grass prairie top 5 cm clone p6h06ok	2643	2662	3425	3584	1808	2525	3147	3453	2898	3375	4132	3786	3479	2967	3237	3427	783	1504	1252	3003	3154	2820	3817	2180	2653	3442	3824	3821	820	777	873	3648	2984	2575	3541	2429	3735	3664	3293	3185
k__Bacteria; p__Actinobacteria; c__Actinobacteria; o__Acidimicrobiales; f__Acidimicrobiaceae; g__unclassified; s__unclassified; 43645; EU491711.1 gg_id:265696 Abundance and microbial life ocean crust seafloor lavas East Pacific Rise clone EPR3968-O8a-Bc44	k__Bacteria	p__Actinobacteria	c__Actinobacteria	o__Acidimicrobiales	f__Acidimicrobiaceae	g__unclassified	s__unclassified	43645	EU491711.1 gg_id:265696 Abundance and microbial life ocean crust seafloor lavas East Pacific Rise clone EPR3968-O8a-Bc44	3768	3721	3710	4856	1721	2202	2451	2998	3523	2302	5092	4873	4771	2820	4207	4658	71	83	95	1204	1093	1359	1839	1260	1425	3860	4878	4329	138	75	91	1880	155	166	1839	1949	2222	2642	3107	2097
k__Bacteria; p__Actinobacteria; c__Actinobacteria; o__Acidimicrobiales; f__Acidimicrobiaceae; g__unclassified; s__unclassified; 43679; GQ402759.1 gg_id:590637 Accessing microbial biodiversity and metabolic potential tropical -based approach peat swamp forest soil clone PW353	k__Bacteria	p__Actinobacteria	c__Actinobacteria	o__Acidimicrobiales	f__Acidimicrobiaceae	g__unclassified	s__unclassified	43679	GQ402759.1 gg_id:590637 Accessing microbial biodiversity and metabolic potential tropical -based approach peat swamp forest soil clone PW353	4686	3610	4559	4821	4592	4316	4839	4799	5048	4944	5104	5164	5116	5006	4743	5074	4268	4391	3741	4657	4713	4788	4829	4767	4766	4829	4949	4799	4471	4281	4218	4541	4904	5002	4617	4888	4704	4766	4815	4517
k__Bacteria; p__Actinobacteria; c__Actinobacteria; o__Acidimicrobiales; f__Acidimicrobiaceae; g__unclassified; s__unclassified; 43764; EU286995.1 gg_id:251178 Pacific arctic surface sediment clone B78-31	k__Bacteria	p__Actinobacteria	c__Actinobacteria	o__Acidimicrobiales	f__Acidimicrobiaceae	g__unclassified	s__unclassified	43764	EU286995.1 gg_id:251178 Pacific arctic surface sediment clone B78-31	2798	2661	2900	4213	1377	1607	1853	2607	3228	2475	4322	3933	3860	3138	3652	4010	495	678	757	1483	1615	1158	1597	1074	794	2782	4142	3601	1160	1533	1770	2590	553	873	1963	1425	1393	2133	2821	1909
k__Bacteria; p__Actinobacteria; c__Actinobacteria; o__Acidimicrobiales; f__Acidimicrobiaceae; g__unclassified; s__unclassified; 43927; FJ478712.1 gg_id:548077 species richness estimates obtained nearly and simulated pyrosequencing-generated fragments -based surveys undisturbed tall grass prairie top 5 cm clone p22h12ok	k__Bacteria	p__Actinobacteria	c__Actinobacteria	o__Acidimicrobiales	f__Acidimicrobiaceae	g__unclassified	s__unclassified	43927	FJ478712.1 gg_id:548077 species richness estimates obtained nearly and simulated pyrosequencing-generated fragments -based surveys undisturbed tall grass prairie top 5 cm clone p22h12ok	406	829	705	1615	160	336	379	561	706	928	1263	824	1060	735	1106	1617	120	87	140	1063	1739	1524	933	590	242	1424	2254	1934	105	114	201	2338	1242	1019	1276	750	912	1444	1575	1019
k__Bacteria; p__Actinobacteria; c__Actinobacteria; o__Acidimicrobiales; f__Acidimicrobiaceae; g__unclassified; s__unclassified; 44109; FJ477629.1 gg_id:512880 gut symbionts are tightly linked herbivory ants whole extracted single ant clone 98I	k__Bacteria	p__Actinobacteria	c__Actinobacteria	o__Acidimicrobiales	f__Acidimicrobiaceae	g__unclassified	s__unclassified	44109	FJ477629.1 gg_id:512880 gut symbionts are tightly linked herbivory ants whole extracted single ant clone 98I	1852	2672	2958	2778	1397	1548	1910	2341	2349	2245	3112	3124	2828	3034	2969	3391	2430	1205	2074	1964	2062	1592	2082	1270	2053	2391	1973	2625	2876	1295	1312	1515	3439	3648	2365	2776	2823	2472	2464	2590
k__Bacteria; p__Actinobacteria; c__Actinobacteria; o__Acidimicrobiales; f__Acidimicrobiaceae; g__unclassified; s__unclassified; 44144; GQ246415.1 gg_id:592877 Temporal and spatial China North Yel Sea sediments clone Ld1-20	k__Bacteria	p__Actinobacteria	c__Actinobacteria	o__Acidimicrobiales	f__Acidimicrobiaceae	g__unclassified	s__unclassified	44144	GQ246415.1 gg_id:592877 Temporal and spatial China North Yel Sea sediments clone Ld1-20	2444	2540	2031	2881	1013	1746	1649	2095	1253	2059	3538	3340	3023	2320	2924	3516	1660	2186	2157	1987	1895	1952	2991	1907	2327	2427	3107	3178	724	1260	1266	2148	2643	2691	2518	1770	1364	2154	2247	2006
k__Bacteria; p__Actinobacteria; c__Actinobacteria; o__Acidimicrobiales; f__Acidimicrobiaceae; g__unclassified; s__unclassified; 44151; FJ543054.1 gg_id:518645 Microbiomic intestine earthworm Eisenia fetida fed ergovaline treatment gut clone B08-09B	k__Bacteria	p__Actinobacteria	c__Actinobacteria	o__Acidimicrobiales	f__Acidimicrobiaceae	g__unclassified	s__unclassified	44151	FJ543054.1 gg_id:518645 Microbiomic intestine earthworm Eisenia fetida fed ergovaline treatment gut clone B08-09B	2832	2764	2800	3996	1689	2254	2517	2648	2803	1744	4481	3942	3944	3103	3385	3770	2228	1924	2738	2289	2540	1610	2346	1199	1406	3319	4302	3863	920	406	1474	1605	3950	3840	2474	1966	2430	3136	3331	2664
k__Bacteria; p__Acidobacteria; c__Acidobacteria; o__Acidobacteriales; f__Acidobacteriaceae; g__Candidatus Koribacter; s__unclassified; 51767; EU680442.1 gg_id:284815 unculturable forest Gaoligong Mountains Yunnan soil clone S5-16	k__Bacteria	p__Acidobacteria	c__Acidobacteria	o__Acidobacteriales	f__Acidobacteriaceae	g__Candidatus Koribacter	s__unclassified	51767	EU680442.1 gg_id:284815 unculturable forest Gaoligong Mountains Yunnan soil clone S5-16	2698	2445	2592	2751	2719	2995	2764	2043	2754	3129	1820	2020	1915	2559	2704	2632	3119	3290	3439	4391	4567	4324	4408	4247	4244	3447	2780	3647	3251	2921	3609	4361	2210	1873	4707	4593	4007	4160	4403	4416
k__Bacteria; p__Acidobacteria; c__Acidobacteria; o__Acidobacteriales; f__Acidobacteriaceae; g__unclassified; s__unclassified; 50971; EU035939.2 gg_id:320478 Insight microbial structure Norwegian deep-water Desmacidon sponge deep-sea coral reef off Norway clone KspoC1	k__Bacteria	p__Acidobacteria	c__Acidobacteria	o__Acidobacteriales	f__Acidobacteriaceae	g__unclassified	s__unclassified	50971	EU035939.2 gg_id:320478 Insight microbial structure Norwegian deep-water Desmacidon sponge deep-sea coral reef off Norway clone KspoC1	1034	1005	1227	1428	982	873	991	1081	1099	1071	1350	1560	1762	1044	651	1348	469	285	669	2232	3006	2892	3445	1023	2351	1198	2021	1666	1431	1919	2168	1978	825	961	3241	1677	3317	1742	2615	1830
k__Bacteria; p__Acidobacteria; c__Acidobacteria; o__Acidobacteriales; f__Acidobacteriaceae; g__unclassified; s__unclassified; 50982; EF492914.1 gg_id:243138 Iron-manganese Nodule and Its Surrounding Soil soil around iron-manganese nodule clone JH-WH54	k__Bacteria	p__Acidobacteria	c__Acidobacteria	o__Acidobacteriales	f__Acidobacteriaceae	g__unclassified	s__unclassified	50982	EF492914.1 gg_id:243138 Iron-manganese Nodule and Its Surrounding Soil soil around iron-manganese nodule clone JH-WH54	4827	4743	4967	4968	4328	4557	3944	4614	5102	5025	4296	4678	4746	4792	4754	4871	4470	4606	4512	5180	5142	5123	4891	5194	4795	5264	5016	5243	4488	4446	5134	5003	3483	3142	5120	5070	5264	5409	5397	5469
k__Bacteria; p__Acidobacteria; c__Acidobacteria; o__Acidobacteriales; f__Acidobacteriaceae; g__unclassified; s__unclassified; 50993; FJ902583.1 gg_id:587792 phreatic limestone sinkholes northeastern Mexico biofilm 1m deep hydrothermal vent cenote Verde clone VERDEA17	k__Bacteria	p__Acidobacteria	c__Acidobacteria	o__Acidobacteriales	f__Acidobacteriaceae	g__unclassified	s__unclassified	50993	FJ902583.1 gg_id:587792 phreatic limestone sinkholes northeastern Mexico biofilm 1m deep hydrothermal vent cenote Verde clone VERDEA17	4019	4851	4628	4962	4435	4585	5106	5201	5098	5200	5210	5192	5103	4951	4790	4950	4931	4927	5063	4739	4931	4839	4877	5068	4842	4951	5007	5014	4785	5121	5195	4944	5340	5295	4474	4729	4708	4925	4799	4832
k__Bacteria; p__Acidobacteria; c__Acidobacteria; o__Acidobacteriales; f__Acidobacteriaceae; g__unclassified; s__unclassified; 51010; EF492905.1 gg_id:248553 Iron-manganese Nodule and Its Surrounding Soil soil around iron-manganese nodule clone JH-WH227	k__Bacteria	p__Acidobacteria	c__Acidobacteria	o__Acidobacteriales	f__Acidobacteriaceae	g__unclassified	s__unclassified	51010	EF492905.1 gg_id:248553 Iron-manganese Nodule and Its Surrounding Soil soil around iron-manganese nodule clone JH-WH227	4750	4746	4934	4747	4311	4295	3477	4746	5139	4951	4881	4812	4812	5040	4977	5122	4519	4921	4680	5042	4943	5030	4840	5046	4762	5208	5072	5065	4388	4752	4606	5111	3848	4240	5286	4980	5158	5168	5184	5216
k__Bacteria; p__Acidobacteria; c__Acidobacteria; o__Acidobacteriales; f__Acidobacteriaceae; g__unclassified; s__unclassified; 51017; EU250262.1 gg_id:235484 acid mine drainage clone GXDC-48	k__Bacteria	p__Acidobacteria	c__Acidobacteria	o__Acidobacteriales	f__Acidobacteriaceae	g__unclassified	s__unclassified	51017	EU250262.1 gg_id:235484 acid mine drainage clone GXDC-48	1487	2045	2375	2347	3663	3667	3458	1363	1513	1282	1584	1765	1483	1492	2093	1894	3143	3142	2994	1850	2147	1967	2561	1531	1871	2676	2785	2300	3040	3806	3292	2000	4090	3944	2223	2292	1774	2623	2774	2837
k__Bacteria; p__Acidobacteria; c__Acidobacteria; o__Acidobacteriales; f__Acidobacteriaceae; g__unclassified; s__unclassified; 51059; GQ264031.1 gg_id:592891 Structure Simulated Level Waste Site simulated level waste site clone WC3_122	k__Bacteria	p__Acidobacteria	c__Acidobacteria	o__Acidobacteriales	f__Acidobacteriaceae	g__unclassified	s__unclassified	51059	GQ264031.1 gg_id:592891 Structure Simulated Level Waste Site simulated level waste site clone WC3_122	468	489	703	856	310	271	403	840	679	765	1298	1398	940	1114	738	1058	66	113	134	1034	269	598	740	858	489	1109	1588	1800	93	157	153	1041	970	1489	1024	692	604	1438	1452	1218
k__Bacteria; p__Acidobacteria; c__Acidobacteria; o__Acidobacteriales; f__Acidobacteriaceae; g__unclassified; s__unclassified; 51112; EU735013.1 gg_id:347978 assemblages sediment station DBSE Northern Bering Sea clone 109A50	k__Bacteria	p__Acidobacteria	c__Acidobacteria	o__Acidobacteriales	f__Acidobacteriaceae	g__unclassified	s__unclassified	51112	EU735013.1 gg_id:347978 assemblages sediment station DBSE Northern Bering Sea clone 109A50	3537	3708	3628	3869	4017	3684	3562	3485	3784	3176	3562	3715	3629	3323	3326	4308	3185	3220	2859	3256	3038	3129	3374	2048	2774	3557	2694	3811	3670	3046	3370	2456	1743	2352	4318	2950	4579	3767	4091	3910
k__Bacteria; p__Acidobacteria; c__Acidobacteria; o__Acidobacteriales; f__Acidobacteriaceae; g__unclassified; s__unclassified; 51128; AJ863211.1 gg_id:126401 poplar tree microcosm bulk soil unflooded clone 20BSU25	k__Bacteria	p__Acidobacteria	c__Acidobacteria	o__Acidobacteriales	f__Acidobacteriaceae	g__unclassified	s__unclassified	51128	AJ863211.1 gg_id:126401 poplar tree microcosm bulk soil unflooded clone 20BSU25	769	761	749	713	2164	2482	1580	1218	613	804	2084	1405	1096	807	1168	773	2271	3194	2362	751	911	749	944	1097	1156	739	1196	896	1183	1984	1828	1146	1973	1469	1094	683	794	936	966	864
k__Bacteria; p__Acidobacteria; c__Acidobacteria; o__Acidobacteriales; f__Acidobacteriaceae; g__unclassified; s__unclassified; 51174; EU665054.1 gg_id:541146 Soil are Changed Agricultural Practices agricultural soil clone Plot22-B06	k__Bacteria	p__Acidobacteria	c__Acidobacteria	o__Acidobacteriales	f__Acidobacteriaceae	g__unclassified	s__unclassified	51174	EU665054.1 gg_id:541146 Soil are Changed Agricultural Practices agricultural soil clone Plot22-B06	3850	2891	2949	2820	2581	2793	2649	2464	1828	3160	2532	3011	3297	2819	2505	3092	1947	2132	2105	3395	2980	3290	2462	2595	3629	3456	3741	3549	1616	1352	1282	3161	2772	3489	3439	2922	3098	3943	3704	4224
k__Bacteria; p__Acidobacteria; c__Acidobacteria; o__Acidobacteriales; f__Acidobacteriaceae; g__unclassified; s__unclassified; 51219; EU700181.1 gg_id:297788 Study on Shantou Bay Marine Sediments Microorganisms sediment clone STU39	k__Bacteria	p__Acidobacteria	c__Acidobacteria	o__Acidobacteriales	f__Acidobacteriaceae	g__unclassified	s__unclassified	51219	EU700181.1 gg_id:297788 Study on Shantou Bay Marine Sediments Microorganisms sediment clone STU39	4116	4207	3885	4273	2718	2728	1799	2899	3408	2901	3088	3363	3429	3115	3593	3971	4008	3465	4835	3841	3979	3543	3112	3378	2632	4515	4209	4345	3165	4685	4543	3745	4923	4668	3792	3545	4058	4052	4275	4231
k__Bacteria; p__Acidobacteria; c__Acidobacteria; o__Acidobacteriales; f__Acidobacteriaceae; g__unclassified; s__unclassified; 51312; EU035924.2 gg_id:338434 Insight microbial structure Norwegian deep-water Desmacidon sponge deep-sea coral reef off Norway clone KspoA7	k__Bacteria	p__Acidobacteria	c__Acidobacteria	o__Acidobacteriales	f__Acidobacteriaceae	g__unclassified	s__unclassified	51312	EU035924.2 gg_id:338434 Insight microbial structure Norwegian deep-water Desmacidon sponge deep-sea coral reef off Norway clone KspoA7	1899	1679	2028	2258	1848	1606	1961	2240	1961	2830	2345	2348	1371	1892	1728	1813	1527	2015	2024	2782	3071	3039	2231	3045	2125	2212	2097	2646	1372	1482	1852	2842	1272	1700	2763	2491	2390	2998	2820	2496
k__Bacteria; p__Acidobacteria; c__Acidobacteria; o__Acidobacteriales; f__Acidobacteriaceae; g__unclassified; s__unclassified; 51320; EU491617.1 gg_id:258921 Abundance and microbial life ocean crust seafloor lavas East Pacific Rise clone EPR3970-MO1A-Bc31	k__Bacteria	p__Acidobacteria	c__Acidobacteria	o__Acidobacteriales	f__Acidobacteriaceae	g__unclassified	s__unclassified	51320	EU491617.1 gg_id:258921 Abundance and microbial life ocean crust seafloor lavas East Pacific Rise clone EPR3970-MO1A-Bc31	1317	1389	976	1666	518	1094	874	1641	2030	2382	1469	1419	1419	1322	1783	1502	216	147	200	1571	1527	2428	1480	2072	1453	1992	1817	1935	160	276	394	1775	797	1485	1362	2163	1373	3398	2536	2360
k__Bacteria; p__Acidobacteria; c__Acidobacteria; o__Acidobacteriales; f__Acidobacteriaceae; g__unclassified; s__unclassified; 51368; EU050885.1 gg_id:256652 libraries sediment Kings Bay Svalbard Arctic clone SS1_B_02_91	k__Bacteria	p__Acidobacteria	c__Acidobacteria	o__Acidobacteriales	f__Acidobacteriaceae	g__unclassified	s__unclassified	51368	EU050885.1 gg_id:256652 libraries sediment Kings Bay Svalbard Arctic clone SS1_B_02_91	2461	2062	2354	2417	1949	2368	1947	1155	1777	1376	1701	1672	1865	1541	1809	2246	1474	1390	1441	2560	2405	2412	1658	1575	1554	2914	3653	2838	832	862	909	2521	1824	2042	2616	2270	2250	2592	3129	2867
k__Bacteria; p__Acidobacteria; c__Acidobacteria; o__Acidobacteriales; f__Acidobacteriaceae; g__unclassified; s__unclassified; 51396; EF600574.1 gg_id:302530 soil clone E5-34	k__Bacteria	p__Acidobacteria	c__Acidobacteria	o__Acidobacteriales	f__Acidobacteriaceae	g__unclassified	s__unclassified	51396	EF600574.1 gg_id:302530 soil clone E5-34	2309	1574	1643	2819	2632	3033	1371	3601	4550	4200	2672	2552	2432	2769	3070	2345	2048	3538	3202	4049	4547	4537	3626	4580	4058	3749	3406	3408	3436	3236	3632	4259	3522	3254	3775	3925	4227	2685	3000	3171
k__Bacteria; p__Acidobacteria; c__Acidobacteria; o__Acidobacteriales; f__Acidobacteriaceae; g__unclassified; s__unclassified; 51468; AY289399.1 gg_id:90674 soil clone ABS-10	k__Bacteria	p__Acidobacteria	c__Acidobacteria	o__Acidobacteriales	f__Acidobacteriaceae	g__unclassified	s__unclassified	51468	AY289399.1 gg_id:90674 soil clone ABS-10	2991	3007	4503	3528	3194	3377	3516	4150	3927	4496	3493	4039	3769	4190	4181	3560	2552	2768	2067	3996	3896	4312	3619	3739	3643	4447	4607	4360	2582	2389	2010	4024	3610	4204	4350	3680	3272	4517	4705	4312
k__Bacteria; p__Acidobacteria; c__Acidobacteria; o__Acidobacteriales; f__Acidobacteriaceae; g__unclassified; s__unclassified; 51478; FJ205234.1 gg_id:570312 Prokaryotic deep-sea region East Lau Spreading Centre inactive hydrothermal field sediments depth:2350m clone B2G	k__Bacteria	p__Acidobacteria	c__Acidobacteria	o__Acidobacteriales	f__Acidobacteriaceae	g__unclassified	s__unclassified	51478	FJ205234.1 gg_id:570312 Prokaryotic deep-sea region East Lau Spreading Centre inactive hydrothermal field sediments depth:2350m clone B2G	3366	3298	3959	3010	2153	1889	2114	2594	4128	3909	3091	3527	3571	3568	3376	3358	1444	1429	1672	3907	3658	4269	4536	3406	3493	3807	3607	4085	2378	2919	3283	4410	3087	3180	3646	3952	3111	4595	4512	4617
k__Bacteria; p__Acidobacteria; c__Acidobacteria; o__Acidobacteriales; f__Acidobacteriaceae; g__unclassified; s__unclassified; 51548; FJ529274.1 gg_id:554828 Evidence vertical transmission symbionts adult embryo Caribbean sponge Svenzea zeai Acidobacteria clone A41	k__Bacteria	p__Acidobacteria	c__Acidobacteria	o__Acidobacteriales	f__Acidobacteriaceae	g__unclassified	s__unclassified	51548	FJ529274.1 gg_id:554828 Evidence vertical transmission symbionts adult embryo Caribbean sponge Svenzea zeai Acidobacteria clone A41	2961	2666	2555	3117	4157	3342	3022	2739	3560	2997	2371	2676	2590	2473	2315	2731	2288	2419	3066	3144	3240	3485	2960	3112	2490	3402	3565	3311	1898	2557	2216	2435	4287	3712	2506	2633	2203	4439	3866	3930
k__Bacteria; p__Acidobacteria; c__Acidobacteria; o__Acidobacteriales; f__Acidobacteriaceae; g__unclassified; s__unclassified; 51560; EF999388.1 gg_id:252185 Vertical and Methanotrophs Estuarine Sediments Pearl River Estuary sediments 22cm depth clone MidBa64	k__Bacteria	p__Acidobacteria	c__Acidobacteria	o__Acidobacteriales	f__Acidobacteriaceae	g__unclassified	s__unclassified	51560	EF999388.1 gg_id:252185 Vertical and Methanotrophs Estuarine Sediments Pearl River Estuary sediments 22cm depth clone MidBa64	3198	3023	3914	3354	1523	1661	1428	3670	3681	4059	3056	3448	3228	3958	3596	3746	793	1187	1443	3685	3558	3439	3903	3665	2927	4358	3889	4382	2732	3198	3517	4181	2608	2647	4032	3893	3703	4855	4936	4856
k__Bacteria; p__Acidobacteria; c__Acidobacteria; o__Acidobacteriales; f__Acidobacteriaceae; g__unclassified; s__unclassified; 51570; EU193005.1 gg_id:321058 -DGGE and Approach Analyze Effect Agricultural Practices on Soil agricultural soil clone DGGE gel band Plot21-C07	k__Bacteria	p__Acidobacteria	c__Acidobacteria	o__Acidobacteriales	f__Acidobacteriaceae	g__unclassified	s__unclassified	51570	EU193005.1 gg_id:321058 -DGGE and Approach Analyze Effect Agricultural Practices on Soil agricultural soil clone DGGE gel band Plot21-C07	866	856	708	646	346	484	1008	1286	1029	1313	619	517	565	624	671	750	598	634	651	2455	2808	3237	3157	2395	3084	896	971	1046	754	505	842	1807	2298	2056	2945	3433	2433	1883	1303	1628
k__Bacteria; p__Acidobacteria; c__Acidobacteria; o__Acidobacteriales; f__Acidobacteriaceae; g__unclassified; s__unclassified; 51586; EF688384.1 gg_id:241619 soil clone F6-100	k__Bacteria	p__Acidobacteria	c__Acidobacteria	o__Acidobacteriales	f__Acidobacteriaceae	g__unclassified	s__unclassified	51586	EF688384.1 gg_id:241619 soil clone F6-100	2862	3006	2304	1843	2171	1971	1432	3300	1797	1516	1866	2009	1951	2246	1699	2010	2878	2376	1769	3457	3102	3171	2430	1372	2480	1868	2272	2328	1702	1966	1662	3240	1977	2184	3967	1637	1636	2641	2569	2315
k__Bacteria; p__Acidobacteria; c__Acidobacteria; o__Acidobacteriales; f__Acidobacteriaceae; g__unclassified; s__unclassified; 51589; EU373956.1 gg_id:261742 southern Cretan margin (eastern Mediterranean Sea) canyon and slope sediment clone HCM3MC83_3C_FL	k__Bacteria	p__Acidobacteria	c__Acidobacteria	o__Acidobacteriales	f__Acidobacteriaceae	g__unclassified	s__unclassified	51589	EU373956.1 gg_id:261742 southern Cretan margin (eastern Mediterranean Sea) canyon and slope sediment clone HCM3MC83_3C_FL	4421	3395	3737	3797	4505	4701	4694	3964	3934	4441	3500	3911	3992	4110	3964	4293	4356	4684	4646	4277	3945	4344	4232	4999	4358	4009	3580	3762	4007	4320	4144	4427	3568	3774	4101	4230	4278	4153	4237	4211
k__Bacteria; p__Acidobacteria; c__Acidobacteria; o__Acidobacteriales; f__Acidobacteriaceae; g__unclassified; s__unclassified; 51621; GU061236.1 gg_id:584106 Evaluation culturing methods cultivate previously Yel Sea intertidal beach seawater 5 m depth clone 5m-42	k__Bacteria	p__Acidobacteria	c__Acidobacteria	o__Acidobacteriales	f__Acidobacteriaceae	g__unclassified	s__unclassified	51621	GU061236.1 gg_id:584106 Evaluation culturing methods cultivate previously Yel Sea intertidal beach seawater 5 m depth clone 5m-42	985	920	897	1728	504	844	1236	2577	2625	3299	1274	1752	2660	2163	2573	2018	338	416	357	3923	4027	3599	3487	2306	2397	3616	2339	3272	1198	1013	1344	4747	2556	2365	3534	2501	2979	2977	3405	3276
k__Bacteria; p__Acidobacteria; c__Acidobacteria; o__Acidobacteriales; f__Acidobacteriaceae; g__unclassified; s__unclassified; 51646; AY703470.1 gg_id:139008 Detection and ly acidobacterial analyses Altamira Cave clone ALT5	k__Bacteria	p__Acidobacteria	c__Acidobacteria	o__Acidobacteriales	f__Acidobacteriaceae	g__unclassified	s__unclassified	51646	AY703470.1 gg_id:139008 Detection and ly acidobacterial analyses Altamira Cave clone ALT5	1754	1093	1287	1505	319	1111	1119	1143	1026	1119	2130	1566	1952	972	1175	1514	716	442	961	956	1071	1323	986	1150	881	1147	1784	1740	491	478	585	989	1374	1676	2881	1603	1801	1739	2060	1527
k__Bacteria; p__Acidobacteria; c__Acidobacteria; o__Acidobacteriales; f__Acidobacteriaceae; g__unclassified; s__unclassified; 51660; EU925917.1 gg_id:315699 sediments sediment station DBS1 northern Bering Sea clone 154H76	k__Bacteria	p__Acidobacteria	c__Acidobacteria	o__Acidobacteriales	f__Acidobacteriaceae	g__unclassified	s__unclassified	51660	EU925917.1 gg_id:315699 sediments sediment station DBS1 northern Bering Sea clone 154H76	3939	3802	4058	4138	3598	3438	3757	4208	4247	4373	3164	3356	3269	4211	4253	3917	3719	3687	3485	4533	4591	4812	4066	4542	4138	4484	4576	4190	3493	3862	4104	4490	4008	4296	4199	4370	4266	4789	4762	4698
k__Bacteria; p__Acidobacteria; c__Acidobacteria; o__Acidobacteriales; f__Acidobacteriaceae; g__unclassified; s__unclassified; 51672; FN396687.1 gg_id:543863 constant flux thermophilic cold seabed Arctic marine surface sediment clone s5_0_VI_6	k__Bacteria	p__Acidobacteria	c__Acidobacteria	o__Acidobacteriales	f__Acidobacteriaceae	g__unclassified	s__unclassified	51672	FN396687.1 gg_id:543863 constant flux thermophilic cold seabed Arctic marine surface sediment clone s5_0_VI_6	4825	4725	4872	4633	2939	3139	2880	5068	4622	4773	4767	4862	4891	5208	4926	4945	3442	2129	2855	4604	4545	4206	4336	3363	4031	4981	4750	5123	2259	3166	2791	4544	3850	4175	4776	4304	4387	5079	5235	4969
k__Bacteria; p__Acidobacteria; c__Acidobacteria; o__Acidobacteriales; f__Acidobacteriaceae; g__unclassified; s__unclassified; 51676; EF999365.1 gg_id:254954 Vertical and Methanotrophs Estuarine Sediments Pearl River Estuary sediments 22cm depth clone MidBa1	k__Bacteria	p__Acidobacteria	c__Acidobacteria	o__Acidobacteriales	f__Acidobacteriaceae	g__unclassified	s__unclassified	51676	EF999365.1 gg_id:254954 Vertical and Methanotrophs Estuarine Sediments Pearl River Estuary sediments 22cm depth clone MidBa1	4882	4608	4848	4999	4091	4714	4394	4474	4750	5075	4284	4521	4611	4592	4539	4767	4695	5123	5082	5080	5103	5150	4556	4995	4615	5275	5076	5330	4405	4481	4983	4754	4013	4172	4927	4803	5106	5458	5466	5504
k__Bacteria; p__Acidobacteria; c__Acidobacteria; o__Acidobacteriales; f__Acidobacteriaceae; g__unclassified; s__unclassified; 51715; AY703461.1 gg_id:139345 Detection and ly acidobacterial analyses Altamira Cave clone ALT21	k__Bacteria	p__Acidobacteria	c__Acidobacteria	o__Acidobacteriales	f__Acidobacteriaceae	g__unclassified	s__unclassified	51715	AY703461.1 gg_id:139345 Detection and ly acidobacterial analyses Altamira Cave clone ALT21	1192	1213	1131	1115	869	783	929	1658	1352	1957	2309	2372	1841	2037	1369	1573	1043	885	973	1038	1318	1562	1438	2081	1586	1397	1712	1565	1876	3121	2337	1937	1256	1650	1792	1482	1318	2078	2003	1974
k__Bacteria; p__Acidobacteria; c__Acidobacteria; o__Acidobacteriales; f__Acidobacteriaceae; g__unclassified; s__unclassified; 51742; EF208619.1 gg_id:200645 Vertical and horizontal structure microbial sandy carbonate sediment clone CI35cm.1ox.04	k__Bacteria	p__Acidobacteria	c__Acidobacteria	o__Acidobacteriales	f__Acidobacteriaceae	g__unclassified	s__unclassified	51742	EF208619.1 gg_id:200645 Vertical and horizontal structure microbial sandy carbonate sediment clone CI35cm.1ox.04	178	185	135	266	386	346	622	317	222	659	781	685	483	443	212	567	291	477	567	91	75	154	92	141	73	411	565	502	127	330	300	90	260	269	199	533	49	2212	1252	983
k__Bacteria; p__Acidobacteria; c__Acidobacteria; o__Acidobacteriales; f__Acidobacteriaceae; g__unclassified; s__unclassified; 51808; FJ517001.1 gg_id:551640 semiarid 'Tablas de Daimiel National Park' wetland (Central Spain) unravelled water clone TDNP_Wbc97_115_1_25	k__Bacteria	p__Acidobacteria	c__Acidobacteria	o__Acidobacteriales	f__Acidobacteriaceae	g__unclassified	s__unclassified	51808	FJ517001.1 gg_id:551640 semiarid 'Tablas de Daimiel National Park' wetland (Central Spain) unravelled water clone TDNP_Wbc97_115_1_25	4339	3359	4006	3965	2484	3538	3704	4921	2801	4514	3759	3907	3986	4393	4256	3970	2283	2294	2693	3983	3845	4149	3731	3128	3168	4256	4281	4259	1689	2077	1863	3953	4369	4549	3930	3594	3978	4375	4240	4486
k__Bacteria; p__Acidobacteria; c__Acidobacteria; o__Acidobacteriales; f__Acidobacteriaceae; g__unclassified; s__unclassified; 58007; GQ246334.1 gg_id:590912 Temporal and spatial China North Yel Sea sediments clone Sd1-53	k__Bacteria	p__Acidobacteria	c__Acidobacteria	o__Acidobacteriales	f__Acidobacteriaceae	g__unclassified	s__unclassified	58007	GQ246334.1 gg_id:590912 Temporal and spatial China North Yel Sea sediments clone Sd1-53	3507	3765	3775	4061	2417	2214	1441	3754	3680	3739	3947	3932	4102	3768	3617	4248	886	777	476	2867	3097	3432	3061	2926	2141	4004	4193	4233	1162	538	1138	2584	1228	1117	3074	3602	2811	4712	4543	4510
k__Bacteria; p__Acidobacteria; c__Acidobacteria; o__Acidobacteriales; f__Acidobacteriaceae; g__unclassified; s__unclassified; 58542; GQ246376.1 gg_id:587607 Temporal and spatial China North Yel Sea sediments clone Cm1-39	k__Bacteria	p__Acidobacteria	c__Acidobacteria	o__Acidobacteriales	f__Acidobacteriaceae	g__unclassified	s__unclassified	58542	GQ246376.1 gg_id:587607 Temporal and spatial China North Yel Sea sediments clone Cm1-39	5075	4788	4745	4842	3909	4169	3136	3893	4312	3622	3998	4133	4190	4398	4351	4698	2693	3304	3520	4906	4980	4709	4244	4029	3961	4703	4768	4731	3650	3876	4282	4903	3837	4131	4757	4676	3230	4959	5091	5006
k__Bacteria; p__Acidobacteria; c__Acidobacteria; o__Acidobacteriales; f__Acidobacteriaceae; g__unclassified; s__unclassified; 58588; EU386023.1 gg_id:267584 Biogeographical and microbes sediments on subseafloor sediment South China Sea clone MD2894-B26	k__Bacteria	p__Acidobacteria	c__Acidobacteria	o__Acidobacteriales	f__Acidobacteriaceae	g__unclassified	s__unclassified	58588	EU386023.1 gg_id:267584 Biogeographical and microbes sediments on subseafloor sediment South China Sea clone MD2894-B26	4920	4767	4840	4973	3213	3613	2957	4794	5011	4654	4533	4827	4620	5194	4768	4874	1980	2314	3091	4876	4439	4745	4209	3526	4002	4666	4623	4572	3132	3696	4535	4804	4647	5142	4217	4269	4162	4713	4842	4821
k__Bacteria; p__Actinobacteria; c__Actinobacteria; o__Actinomycetales; f__ACK-M1; g__unclassified; s__unclassified; 38670; GQ340205.1 gg_id:588079 Prokaryotic Marathonas Reservoir Greece water column clone VE07-10-BAC	k__Bacteria	p__Actinobacteria	c__Actinobacteria	o__Actinomycetales	f__ACK-M1	g__unclassified	s__unclassified	38670	GQ340205.1 gg_id:588079 Prokaryotic Marathonas Reservoir Greece water column clone VE07-10-BAC	211	146	167	566	213	227	480	1048	1043	1320	711	358	290	679	432	473	152	144	118	496	541	591	463	457	363	506	485	257	109	137	86	703	165	199	553	606	584	315	311	240
k__Bacteria; p__Actinobacteria; c__Actinobacteria; o__Actinomycetales; f__ACK-M1; g__unclassified; s__unclassified; 40244; EU117813.1 gg_id:241892 Ecology Freshwater Actinobacteria acI Lineage lake epilimnion clone LT1A9	k__Bacteria	p__Actinobacteria	c__Actinobacteria	o__Actinomycetales	f__ACK-M1	g__unclassified	s__unclassified	40244	EU117813.1 gg_id:241892 Ecology Freshwater Actinobacteria acI Lineage lake epilimnion clone LT1A9	4728	4396	4243	4189	4434	4092	3424	4990	4374	4832	5175	5024	4970	4624	4111	4653	4617	4714	4665	4563	4620	4263	4967	4566	4366	3861	4619	4624	4637	4624	4335	4876	4999	5070	4866	4327	4360	4192	4182	4368
k__Bacteria; p__Actinobacteria; c__Actinobacteria; o__Actinomycetales; f__ACK-M1; g__unclassified; s__unclassified; 40477; AY863101.1 gg_id:111721 wastewater treatment pool clone SXAU070	k__Bacteria	p__Actinobacteria	c__Actinobacteria	o__Actinomycetales	f__ACK-M1	g__unclassified	s__unclassified	40477	AY863101.1 gg_id:111721 wastewater treatment pool clone SXAU070	3541	3574	3362	3772	3946	1200	1222	4491	4060	4750	4924	4613	4488	3853	3377	3477	1304	1651	1511	4546	4261	3953	4557	4428	3776	3597	4157	4045	3588	3992	4190	4803	1206	980	4119	3911	4409	3433	3488	3480
k__Bacteria; p__Actinobacteria; c__Actinobacteria; o__Actinomycetales; f__ACK-M1; g__unclassified; s__unclassified; 40532; EU117835.1 gg_id:255319 Ecology Freshwater Actinobacteria acI Lineage lake epilimnion clone LT1E10	k__Bacteria	p__Actinobacteria	c__Actinobacteria	o__Actinomycetales	f__ACK-M1	g__unclassified	s__unclassified	40532	EU117835.1 gg_id:255319 Ecology Freshwater Actinobacteria acI Lineage lake epilimnion clone LT1E10	3725	3503	3882	3930	3273	3714	3586	4210	4779	4595	4799	5025	4807	4580	4411	4462	3389	3686	3916	4549	4302	4292	4417	4507	3830	4428	4503	4416	3571	3802	4066	4824	3964	4383	4294	3767	3654	3955	4420	4136
k__Bacteria; p__Actinobacteria; c__Actinobacteria; o__Actinomycetales; f__ACK-M1; g__unclassified; s__unclassified; 40887; EU117873.1 gg_id:255402 Ecology Freshwater Actinobacteria acI Lineage lake epilimnion clone MI1E8	k__Bacteria	p__Actinobacteria	c__Actinobacteria	o__Actinomycetales	f__ACK-M1	g__unclassified	s__unclassified	40887	EU117873.1 gg_id:255402 Ecology Freshwater Actinobacteria acI Lineage lake epilimnion clone MI1E8	2937	3128	3113	3954	2199	2507	2735	3119	3057	2168	4837	4639	4661	3326	3669	3998	1136	523	501	3112	2718	1990	3820	2268	1949	3300	4456	4469	1670	554	688	3534	1044	900	3564	3221	4131	2914	3537	2471
k__Bacteria; p__Actinobacteria; c__Actinobacteria; o__Actinomycetales; f__ACK-M1; g__unclassified; s__unclassified; 40894; EU117795.1 gg_id:246865 Ecology Freshwater Actinobacteria acI Lineage lake epilimnion clone LA1E10	k__Bacteria	p__Actinobacteria	c__Actinobacteria	o__Actinomycetales	f__ACK-M1	g__unclassified	s__unclassified	40894	EU117795.1 gg_id:246865 Ecology Freshwater Actinobacteria acI Lineage lake epilimnion clone LA1E10	3529	3844	3458	3321	3588	3022	3061	3919	4011	3523	4848	4447	4652	3786	3187	3642	4006	3569	3513	4144	4122	4170	4849	4573	4396	3561	4321	3967	3913	2963	3128	4374	4216	3924	4454	3960	3930	3425	2438	3651
k__Bacteria; p__Actinobacteria; c__Actinobacteria; o__Actinomycetales; f__Actinomycetaceae; g__Actinomyces; s__unclassified; 40442; GU227175.1 gg_id:571103 Microbiological immunological Adolescent Moroccan Aggressive Periodontitis Patients and without detectable Aggregatibacter actinomycetemcomitans JP2 Infection subgingival plaque clone 08_4_E07	k__Bacteria	p__Actinobacteria	c__Actinobacteria	o__Actinomycetales	f__Actinomycetaceae	g__Actinomyces	s__unclassified	40442	GU227175.1 gg_id:571103 Microbiological immunological Adolescent Moroccan Aggressive Periodontitis Patients and without detectable Aggregatibacter actinomycetemcomitans JP2 Infection subgingival plaque clone 08_4_E07	3095	2613	2960	4219	1942	2670	3409	3473	3567	3515	3849	3885	3695	3681	3659	3903	1250	1263	1403	3282	3494	3549	4461	4021	3433	3774	4524	4380	2026	2081	2113	3136	1443	1604	4065	3517	3501	4350	4513	4234
k__Bacteria; p__Actinobacteria; c__Actinobacteria; o__Actinomycetales; f__Actinomycetaceae; g__unclassified; s__unclassified; 38705; CU914909.1 gg_id:384164 and dynamics adapted microbiota during degradation Tunisian zarzatine enriched seawater polluted tunisian crude oil clone	k__Bacteria	p__Actinobacteria	c__Actinobacteria	o__Actinomycetales	f__Actinomycetaceae	g__unclassified	s__unclassified	38705	CU914909.1 gg_id:384164 and dynamics adapted microbiota during degradation Tunisian zarzatine enriched seawater polluted tunisian crude oil clone	1020	1085	1317	941	1066	1066	1147	1606	1186	1993	2148	1518	2064	1269	858	1134	1712	2092	1950	1633	1915	1829	1734	2095	1257	1243	1542	1710	1801	1414	1753	2622	1524	2129	1606	1984	2060	1546	1510	1398
k__Bacteria; p__Actinobacteria; c__Actinobacteria; o__Actinomycetales; f__Actinopolysporaceae; g__unclassified; s__unclassified; 42331; FJ152655.1 gg_id:343126 Changes ly soil (Mexico) flooding alkaline saline soils former lake Texcoco clone TX1A_103	k__Bacteria	p__Actinobacteria	c__Actinobacteria	o__Actinomycetales	f__Actinopolysporaceae	g__unclassified	s__unclassified	42331	FJ152655.1 gg_id:343126 Changes ly soil (Mexico) flooding alkaline saline soils former lake Texcoco clone TX1A_103	322	247	244	407	188	215	429	279	343	496	440	552	431	496	273	521	484	519	554	1871	1769	1018	1422	827	399	577	555	534	339	517	579	2403	749	1055	1387	880	941	964	931	926
k__Bacteria; p__Actinobacteria; c__Actinobacteria; o__Actinomycetales; f__Actinospicaceae; g__unclassified; s__unclassified; 37979; AY234439.1 gg_id:111971 soil isolate Ellin5022	k__Bacteria	p__Actinobacteria	c__Actinobacteria	o__Actinomycetales	f__Actinospicaceae	g__unclassified	s__unclassified	37979	AY234439.1 gg_id:111971 soil isolate Ellin5022	548	365	289	909	321	619	1030	791	409	820	2254	1477	1291	739	1001	1256	482	269	232	1410	1424	880	2027	1099	466	536	1166	1444	311	101	60	2026	1026	847	2060	644	980	765	870	530
k__Bacteria; p__Firmicutes; c__Bacilli; o__Lactobacillales; f__Aerococcaceae; g__unclassified; s__unclassified; 43423; GQ020706.1 gg_id:488962 Topographical and Temporal Human Skin Microbiome skin antecubital fossa clone nbu286a07c1	k__Bacteria	p__Firmicutes	c__Bacilli	o__Lactobacillales	f__Aerococcaceae	g__unclassified	s__unclassified	43423	GQ020706.1 gg_id:488962 Topographical and Temporal Human Skin Microbiome skin antecubital fossa clone nbu286a07c1	3868	3719	3613	3208	1519	1761	1807	4441	3898	3964	3821	3528	3475	3248	3053	3848	2129	3234	2389	3814	3780	3904	3954	4672	4375	3762	4153	3769	2840	3894	3779	3489	1585	1958	3830	3501	4343	3765	4095	4308
k__Bacteria; p__Proteobacteria; c__Gammaproteobacteria; o__Aeromonadales; f__Aeromonadaceae; g__Aeromonas; s__unclassified; 6257; EU918692.1 gg_id:347086 Pasteurella multocida str. SXXG0802	k__Bacteria	p__Proteobacteria	c__Gammaproteobacteria	o__Aeromonadales	f__Aeromonadaceae	g__Aeromonas	s__unclassified	6257	EU918692.1 gg_id:347086 Pasteurella multocida str. SXXG0802	29	21	24	28	73	93	54	33	24	27	31	24	798	30	16	32	880	1351	697	21	14	20	86	835	507	6	9	10	573	1290	1223	68	25	25	13	61	44	5	5	7
k__Bacteria; p__Proteobacteria; c__Gammaproteobacteria; o__Aeromonadales; f__Aeromonadaceae; g__unclassified; s__unclassified; 6287; EU569287.1 gg_id:274900 Zobellella denitrificans str. MW1	k__Bacteria	p__Proteobacteria	c__Gammaproteobacteria	o__Aeromonadales	f__Aeromonadaceae	g__unclassified	s__unclassified	6287	EU569287.1 gg_id:274900 Zobellella denitrificans str. MW1	701	729	722	1305	3767	4248	4197	1251	1240	1433	1051	1345	1468	1321	1236	1132	3853	3769	3600	642	656	770	939	399	605	1310	620	704	2344	3846	2616	658	73	828	664	647	641	911	329	718
k__Bacteria; p__Actinobacteria; c__Actinobacteria; o__Acidimicrobiales; f__AKIW874; g__unclassified; s__unclassified; 42538; EU369127.1 gg_id:315138 libraries oyster shell clone MBIOS-11	k__Bacteria	p__Actinobacteria	c__Actinobacteria	o__Acidimicrobiales	f__AKIW874	g__unclassified	s__unclassified	42538	EU369127.1 gg_id:315138 libraries oyster shell clone MBIOS-11	651	769	535	839	2163	2026	3080	1401	1098	2196	1623	1594	1228	1195	963	1450	1890	3132	2912	1095	1158	1696	1179	2346	1307	1115	1354	1345	1394	2140	2410	1313	3071	2768	893	1053	1045	1217	963	1142
k__Bacteria; p__Actinobacteria; c__Actinobacteria; o__Acidimicrobiales; f__AKIW874; g__unclassified; s__unclassified; 42627; AM936076.1 gg_id:535146 Dynamics during identified and SSU libraries pilot-scale bioremediation process hydrocarbon-contaminated soil clone CMPE3	k__Bacteria	p__Actinobacteria	c__Actinobacteria	o__Acidimicrobiales	f__AKIW874	g__unclassified	s__unclassified	42627	AM936076.1 gg_id:535146 Dynamics during identified and SSU libraries pilot-scale bioremediation process hydrocarbon-contaminated soil clone CMPE3	1285	1181	1076	2154	438	541	677	1213	2122	905	2827	3037	2988	1667	1535	2569	403	171	190	586	291	357	587	353	511	2603	2322	2065	454	442	414	1319	94	417	1005	1125	648	1104	1374	797
k__Bacteria; p__Actinobacteria; c__Actinobacteria; o__Acidimicrobiales; f__AKIW874; g__unclassified; s__unclassified; 42644; AM936378.1 gg_id:558057 Dynamics during identified and SSU libraries pilot-scale bioremediation process hydrocarbon-contaminated soil clone CM37B3	k__Bacteria	p__Actinobacteria	c__Actinobacteria	o__Acidimicrobiales	f__AKIW874	g__unclassified	s__unclassified	42644	AM936378.1 gg_id:558057 Dynamics during identified and SSU libraries pilot-scale bioremediation process hydrocarbon-contaminated soil clone CM37B3	2687	2604	2765	3370	1751	1768	2111	3739	4242	4161	4039	3472	3979	3540	3028	3763	2517	864	1479	2765	3021	3026	2904	3310	2848	4211	3651	3383	4565	2715	3020	3751	2309	3102	3021	3254	2910	3224	3065	3012
k__Bacteria; p__Actinobacteria; c__Actinobacteria; o__Acidimicrobiales; f__AKIW874; g__unclassified; s__unclassified; 42848; AM936452.1 gg_id:564695 Dynamics during identified and SSU libraries pilot-scale bioremediation process hydrocarbon-contaminated soil clone CM38C9	k__Bacteria	p__Actinobacteria	c__Actinobacteria	o__Acidimicrobiales	f__AKIW874	g__unclassified	s__unclassified	42848	AM936452.1 gg_id:564695 Dynamics during identified and SSU libraries pilot-scale bioremediation process hydrocarbon-contaminated soil clone CM38C9	1596	1366	1305	1936	769	896	1209	1352	2217	1495	2918	2309	3437	1587	1629	2411	802	390	551	837	916	1051	1110	759	1093	3401	2171	1803	2936	1128	954	1577	1059	1180	2502	1311	803	1222	1507	1460
k__Bacteria; p__Actinobacteria; c__Actinobacteria; o__Acidimicrobiales; f__AKIW874; g__unclassified; s__unclassified; 43199; AM936677.1 gg_id:537218 Dynamics during identified and SSU libraries pilot-scale bioremediation process hydrocarbon-contaminated soil clone CM17H3	k__Bacteria	p__Actinobacteria	c__Actinobacteria	o__Acidimicrobiales	f__AKIW874	g__unclassified	s__unclassified	43199	AM936677.1 gg_id:537218 Dynamics during identified and SSU libraries pilot-scale bioremediation process hydrocarbon-contaminated soil clone CM17H3	1668	1385	1342	1931	890	981	1518	1396	2350	1612	2936	2319	3454	1664	1671	2456	2118	710	856	989	988	1184	1264	1075	1232	3540	2135	1889	3119	1244	1281	1730	1087	1233	2547	1386	942	1297	1552	1640
k__Bacteria; p__Actinobacteria; c__Actinobacteria; o__Acidimicrobiales; f__AKIW874; g__unclassified; s__unclassified; 43231; AM936173.1 gg_id:539531 Dynamics during identified and SSU libraries pilot-scale bioremediation process hydrocarbon-contaminated soil clone CMIC6	k__Bacteria	p__Actinobacteria	c__Actinobacteria	o__Acidimicrobiales	f__AKIW874	g__unclassified	s__unclassified	43231	AM936173.1 gg_id:539531 Dynamics during identified and SSU libraries pilot-scale bioremediation process hydrocarbon-contaminated soil clone CMIC6	3316	3462	3400	4013	2653	2905	3264	3968	4015	4124	4616	4207	4431	4009	3846	4324	5185	3956	4364	2243	2381	2881	2989	2938	2982	4270	3896	3675	4569	3778	3166	2650	4662	4770	3615	2896	2065	3822	4040	3946
k__Bacteria; p__Actinobacteria; c__Actinobacteria; o__Acidimicrobiales; f__AKIW874; g__unclassified; s__unclassified; 43574; AM935941.1 gg_id:575680 Dynamics during identified and SSU libraries pilot-scale bioremediation process hydrocarbon-contaminated soil clone CMMD6	k__Bacteria	p__Actinobacteria	c__Actinobacteria	o__Acidimicrobiales	f__AKIW874	g__unclassified	s__unclassified	43574	AM935941.1 gg_id:575680 Dynamics during identified and SSU libraries pilot-scale bioremediation process hydrocarbon-contaminated soil clone CMMD6	2034	1754	1604	2298	1157	1175	1619	1450	2432	1627	3062	2431	3572	1726	1873	2652	2659	1215	1114	1161	1290	1368	1593	1319	1405	3665	2460	2150	3418	1375	1131	2019	1252	1453	2809	1550	1127	1397	1726	1735
k__Bacteria; p__Actinobacteria; c__Actinobacteria; o__Acidimicrobiales; f__AKIW874; g__unclassified; s__unclassified; 43594; AM936815.1 gg_id:537760 Dynamics during identified and SSU libraries pilot-scale bioremediation process hydrocarbon-contaminated soil clone CM24B1	k__Bacteria	p__Actinobacteria	c__Actinobacteria	o__Acidimicrobiales	f__AKIW874	g__unclassified	s__unclassified	43594	AM936815.1 gg_id:537760 Dynamics during identified and SSU libraries pilot-scale bioremediation process hydrocarbon-contaminated soil clone CM24B1	4823	4950	4808	5175	3504	4417	4805	4908	5204	5045	5249	4913	5123	4986	4975	5071	5481	4910	5207	4659	4821	4906	4809	4853	2513	5272	5122	5215	5421	5113	4450	4601	5105	5173	4878	4199	4659	5017	5170	5145
k__Bacteria; p__Actinobacteria; c__Actinobacteria; o__Acidimicrobiales; f__AKIW874; g__unclassified; s__unclassified; 43622; AM935557.1 gg_id:536057 Dynamics during identified and SSU libraries pilot-scale bioremediation process hydrocarbon-contaminated soil clone AMHH4	k__Bacteria	p__Actinobacteria	c__Actinobacteria	o__Acidimicrobiales	f__AKIW874	g__unclassified	s__unclassified	43622	AM935557.1 gg_id:536057 Dynamics during identified and SSU libraries pilot-scale bioremediation process hydrocarbon-contaminated soil clone AMHH4	898	722	621	1174	2021	1892	2167	1405	1438	1752	2178	1182	1990	876	977	1266	1591	1745	1996	1550	1091	852	1724	940	738	3685	2017	1850	960	1595	1603	2009	1809	1799	1544	709	1141	2169	2289	2985
k__Bacteria; p__Actinobacteria; c__Actinobacteria; o__Acidimicrobiales; f__AKIW874; g__unclassified; s__unclassified; 43977; AM935924.1 gg_id:568855 Dynamics during identified and SSU libraries pilot-scale bioremediation process hydrocarbon-contaminated soil clone CMMB5	k__Bacteria	p__Actinobacteria	c__Actinobacteria	o__Acidimicrobiales	f__AKIW874	g__unclassified	s__unclassified	43977	AM935924.1 gg_id:568855 Dynamics during identified and SSU libraries pilot-scale bioremediation process hydrocarbon-contaminated soil clone CMMB5	2123	2051	2310	2672	2317	3059	3666	2678	2385	3013	2858	2679	3185	2923	2585	2457	1998	2306	2425	1586	1910	2075	3385	2223	2971	3207	2771	2741	1854	2291	1890	2345	2158	2422	3625	3591	2954	2367	2282	2157
k__Bacteria; p__Actinobacteria; c__Actinobacteria; o__Acidimicrobiales; f__AKIW874; g__unclassified; s__unclassified; 44132; EU132696.1 gg_id:254130 tallgrass prarie soil clone FFCH11231	k__Bacteria	p__Actinobacteria	c__Actinobacteria	o__Acidimicrobiales	f__AKIW874	g__unclassified	s__unclassified	44132	EU132696.1 gg_id:254130 tallgrass prarie soil clone FFCH11231	2214	2212	2173	3191	3702	4122	4268	2787	4281	3215	3553	2730	2797	1785	3353	1847	3166	3734	3888	3835	4343	4125	4475	4061	4091	4025	2466	3095	2058	2350	1993	4114	3542	3380	3404	3478	4102	2503	3548	2135
k__Bacteria; p__Proteobacteria; c__Betaproteobacteria; o__Burkholderiales; f__Alcaligenaceae; g__Achromobacter; s__unclassified; 15594; EU195864.1 gg_id:250159 Alcaligenes sp. str. ACS1	k__Bacteria	p__Proteobacteria	c__Betaproteobacteria	o__Burkholderiales	f__Alcaligenaceae	g__Achromobacter	s__unclassified	15594	EU195864.1 gg_id:250159 Alcaligenes sp. str. ACS1	4666	4384	4230	4899	1424	2621	1731	5023	4912	5011	4417	4727	4601	5311	4870	5011	1896	3532	3665	5274	5296	5266	5044	5018	5331	4827	4648	4847	5352	5273	5305	4205	3771	4450	5142	4876	5285	4735	4444	4273
k__Bacteria; p__Proteobacteria; c__Betaproteobacteria; o__Burkholderiales; f__Alcaligenaceae; g__Azohydromonas; s__unclassified; 13975; AB378584.1 gg_id:260565 dominate denitrification nitrate- succinate-ammended stable istope probing 13C fraction paddy soil ammended nitrate and 13Csuccinate clone TS8	k__Bacteria	p__Proteobacteria	c__Betaproteobacteria	o__Burkholderiales	f__Alcaligenaceae	g__Azohydromonas	s__unclassified	13975	AB378584.1 gg_id:260565 dominate denitrification nitrate- succinate-ammended stable istope probing 13C fraction paddy soil ammended nitrate and 13Csuccinate clone TS8	2192	2249	1947	2967	1705	2142	1859	1735	2235	1879	2830	2829	2829	2508	3242	2961	3111	3201	3598	1389	1081	1155	1140	1086	1135	2451	2661	2441	3199	3203	2525	901	2666	2876	957	993	1033	2386	1422	2167
k__Bacteria; p__Proteobacteria; c__Betaproteobacteria; o__Burkholderiales; f__Alcaligenaceae; g__unclassified; s__unclassified; 14612; AB246799.2 gg_id:150109 Alcaligenes sp. str. R-3	k__Bacteria	p__Proteobacteria	c__Betaproteobacteria	o__Burkholderiales	f__Alcaligenaceae	g__unclassified	s__unclassified	14612	AB246799.2 gg_id:150109 Alcaligenes sp. str. R-3	4735	4560	4599	4972	3488	4057	3826	4507	4642	4748	4677	4892	4882	4943	4422	5325	5454	5353	5441	3381	3921	4271	4047	4396	3938	4727	4694	4484	5087	5271	5170	3345	4611	4742	3533	3811	3916	4643	4617	4441
k__Bacteria; p__Proteobacteria; c__Betaproteobacteria; o__Burkholderiales; f__Alcaligenaceae; g__unclassified; s__unclassified; 14850; FJ672653.1 gg_id:528864 Synecology primary and secondary habitats Escherichia coli O157:H7 feedlot surface MARC beef cattle feedlot; top 3 cm behind feedbunk east pen 301; was negative STEC O157 clone Ll142-7A1	k__Bacteria	p__Proteobacteria	c__Betaproteobacteria	o__Burkholderiales	f__Alcaligenaceae	g__unclassified	s__unclassified	14850	FJ672653.1 gg_id:528864 Synecology primary and secondary habitats Escherichia coli O157:H7 feedlot surface MARC beef cattle feedlot	2656	3334	3024	3074	3863	4516	4718	4830	3716	3890	3965	3680	3514	4207	3760	2916	4249	4845	4691	2788	2568	2993	3138	2647	3211	2821	2864	2298	3781	4926	3668	2457	3171	3155	2666	2962	3112	3177	2318	3149
k__Bacteria; p__Proteobacteria; c__Betaproteobacteria; o__Burkholderiales; f__Alcaligenaceae; g__unclassified; s__unclassified; 15353; AY963392.1 gg_id:154501 structures and correlated ecological factors soils two evergreen broad-leaved forests Yunnan SW China clone AS23	k__Bacteria	p__Proteobacteria	c__Betaproteobacteria	o__Burkholderiales	f__Alcaligenaceae	g__unclassified	s__unclassified	15353	AY963392.1 gg_id:154501 structures and correlated ecological factors soils two evergreen broad-leaved forests Yunnan SW China clone AS23	5186	4738	4935	4464	4379	4396	4432	4829	4897	4743	4789	4665	4646	4655	4895	4562	4082	3930	4174	5060	5121	5062	5043	5019	5090	5045	4732	4672	4133	3615	3363	5191	4721	4563	3745	4846	4870	4739	4761	4606
k__Bacteria; p__Proteobacteria; c__Betaproteobacteria; o__Burkholderiales; f__Alcaligenaceae; g__unclassified; s__unclassified; 15520; DQ451484.1 gg_id:156890 forest soil clone FAC45	k__Bacteria	p__Proteobacteria	c__Betaproteobacteria	o__Burkholderiales	f__Alcaligenaceae	g__unclassified	s__unclassified	15520	DQ451484.1 gg_id:156890 forest soil clone FAC45	4395	4204	4522	4309	3333	4240	3823	5002	4386	5037	4545	4490	4364	4648	4879	4253	3490	3856	4015	3542	2958	3369	3987	2666	4085	4093	4129	3546	3375	3507	2861	3226	4027	4147	2593	2939	4515	3893	3278	3434
k__Bacteria; p__Proteobacteria; c__Gammaproteobacteria; o__Oceanospirillales; f__Alcanivoracaceae; g__Alcanivorax; s__Alcanivorax venustensis; 2265; DQ768648.1 gg_id:255548 Alcanivorax venustensis MARC4C	k__Bacteria	p__Proteobacteria	c__Gammaproteobacteria	o__Oceanospirillales	f__Alcanivoracaceae	g__Alcanivorax	s__Alcanivorax venustensis	2265	DQ768648.1 gg_id:255548 Alcanivorax venustensis MARC4C	4494	4309	4649	4626	3406	3362	3833	4701	4577	4505	4262	4427	4423	4597	5176	4396	3513	3230	4214	4867	4282	4441	4330	2505	3402	4441	4283	4331	2673	3095	2582	3911	4995	5106	3003	2779	3888	3291	4234	4079
k__Bacteria; p__Proteobacteria; c__Gammaproteobacteria; o__Oceanospirillales; f__Alcanivoracaceae; g__Alcanivorax; s__unclassified; 107; EU621895.1 gg_id:278807 Alcanivorax sp. str. LY2	k__Bacteria	p__Proteobacteria	c__Gammaproteobacteria	o__Oceanospirillales	f__Alcanivoracaceae	g__Alcanivorax	s__unclassified	107	EU621895.1 gg_id:278807 Alcanivorax sp. str. LY2	453	356	228	959	4199	4095	3476	387	503	484	578	495	557	460	465	669	4848	5131	5144	66	122	202	97	90	99	509	666	694	3893	4177	3053	39	98	96	62	88	91	645	672	1259
k__Bacteria; p__Proteobacteria; c__Gammaproteobacteria; o__Oceanospirillales; f__Alcanivoracaceae; g__Alcanivorax; s__unclassified; 1474; DQ234131.2 gg_id:144283 determined library mangrove clone DS047	k__Bacteria	p__Proteobacteria	c__Gammaproteobacteria	o__Oceanospirillales	f__Alcanivoracaceae	g__Alcanivorax	s__unclassified	1474	DQ234131.2 gg_id:144283 determined library mangrove clone DS047	186	194	144	293	4318	4723	4759	127	189	169	204	248	273	181	247	377	5066	5004	5206	69	49	114	120	187	93	226	289	285	2473	3317	2396	50	325	355	175	291	154	192	245	248
k__Bacteria; p__Proteobacteria; c__Gammaproteobacteria; o__Oceanospirillales; f__Alcanivoracaceae; g__Alcanivorax; s__unclassified; 1594; EU799249.1 gg_id:329506 It's all ranking aquatic Newport Harbour RI clone 1C226826	k__Bacteria	p__Proteobacteria	c__Gammaproteobacteria	o__Oceanospirillales	f__Alcanivoracaceae	g__Alcanivorax	s__unclassified	1594	EU799249.1 gg_id:329506 It's all ranking aquatic Newport Harbour RI clone 1C226826	1269	1333	1197	2094	4364	4772	4677	1654	1322	1751	1728	1674	1712	1512	1785	1972	4969	5200	5166	356	507	694	646	385	614	1494	1628	1634	3137	4357	3237	356	753	1028	357	526	593	1119	1677	1600
k__Bacteria; p__Proteobacteria; c__Gammaproteobacteria; o__Oceanospirillales; f__Alcanivoracaceae; g__Alcanivorax; s__unclassified; 585; GQ009749.1 gg_id:499916 Topographical and Temporal Human Skin Microbiome skin plantar heel clone nbw779a01c1	k__Bacteria	p__Proteobacteria	c__Gammaproteobacteria	o__Oceanospirillales	f__Alcanivoracaceae	g__Alcanivorax	s__unclassified	585	GQ009749.1 gg_id:499916 Topographical and Temporal Human Skin Microbiome skin plantar heel clone nbw779a01c1	920	945	490	1066	3885	4054	4474	1785	1553	2707	1690	1519	1550	1213	1182	1614	3087	3460	3578	1318	1503	2153	2025	1820	1918	2042	2004	1923	2229	3343	2967	786	688	953	1423	2402	1573	1888	2410	2184
k__Bacteria; p__Proteobacteria; c__Gammaproteobacteria; o__Oceanospirillales; f__Alcanivoracaceae; g__Kangiella; s__unclassified; 3860; FJ905711.1 gg_id:551031 s Tonga-Kermadec iron oxide sediments Volcano 1 Tonga Arc clone V1F45b	k__Bacteria	p__Proteobacteria	c__Gammaproteobacteria	o__Oceanospirillales	f__Alcanivoracaceae	g__Kangiella	s__unclassified	3860	FJ905711.1 gg_id:551031 s Tonga-Kermadec iron oxide sediments Volcano 1 Tonga Arc clone V1F45b	2631	2926	3504	3257	1042	1380	1386	3368	3487	2548	3059	3174	3065	3899	3695	3423	1260	1016	1096	1284	847	1273	1799	680	1669	2774	2462	2793	1024	1185	694	981	1169	1770	860	997	1680	2705	1954	2091
k__Bacteria; p__Proteobacteria; c__Gammaproteobacteria; o__Oceanospirillales; f__Alcanivoracaceae; g__Kangiella; s__unclassified; 4011; EU290714.1 gg_id:249481 microbial structure biogeochemical contrasting shelf sediments Namibian upwelling system sediment 0-2cm depth clone 47_st_3_0-2cm	k__Bacteria	p__Proteobacteria	c__Gammaproteobacteria	o__Oceanospirillales	f__Alcanivoracaceae	g__Kangiella	s__unclassified	4011	EU290714.1 gg_id:249481 microbial structure biogeochemical contrasting shelf sediments Namibian upwelling system sediment 0-2cm depth clone 47_st_3_0-2cm	5107	5166	4927	5118	5452	5433	5227	4396	4794	3717	4714	4901	4847	4747	4985	5168	5418	5372	5469	4247	4711	5052	4561	2877	3932	4905	5108	4941	5321	5348	5301	3847	4151	4686	3785	3483	3798	4702	4862	4736
k__Bacteria; p__Proteobacteria; c__Gammaproteobacteria; o__Oceanospirillales; f__Alcanivoracaceae; g__unclassified; s__unclassified; 1287; EU652570.1 gg_id:278394 Seasonal variation microbial Yel Sea sediment clone B8S-19	k__Bacteria	p__Proteobacteria	c__Gammaproteobacteria	o__Oceanospirillales	f__Alcanivoracaceae	g__unclassified	s__unclassified	1287	EU652570.1 gg_id:278394 Seasonal variation microbial Yel Sea sediment clone B8S-19	2238	2522	2365	2559	5052	5373	5066	2370	2568	2609	2413	2336	2161	2488	2788	1305	5345	5188	5239	1786	2088	2300	1670	1940	1835	1856	1881	2336	4881	4874	4832	1582	1636	1935	1950	2041	1357	1422	1458	1499
k__Bacteria; p__Proteobacteria; c__Gammaproteobacteria; o__Oceanospirillales; f__Alcanivoracaceae; g__unclassified; s__unclassified; 1767; EU050815.1 gg_id:240357 libraries sediment Kings Bay Svalbard Arctic clone SS1_B_06_26	k__Bacteria	p__Proteobacteria	c__Gammaproteobacteria	o__Oceanospirillales	f__Alcanivoracaceae	g__unclassified	s__unclassified	1767	EU050815.1 gg_id:240357 libraries sediment Kings Bay Svalbard Arctic clone SS1_B_06_26	5194	5186	5025	5242	4474	4786	4052	5007	4969	5134	5114	5211	5141	5090	5102	5200	5279	4722	5351	3884	3283	3836	4173	3383	3921	4884	4871	4891	3797	4475	3658	4269	3531	4930	3492	3212	4248	4438	4557	4447
k__Bacteria; p__Proteobacteria; c__Gammaproteobacteria; o__Oceanospirillales; f__Alcanivoracaceae; g__unclassified; s__unclassified; 469; AY622252.1 gg_id:103157 subsurface soil clone B-AF45	k__Bacteria	p__Proteobacteria	c__Gammaproteobacteria	o__Oceanospirillales	f__Alcanivoracaceae	g__unclassified	s__unclassified	469	AY622252.1 gg_id:103157 subsurface soil clone B-AF45	486	901	1265	853	2033	1375	2587	1087	820	1642	472	968	656	994	1851	693	2174	1349	1656	768	749	884	724	365	1027	710	259	319	1168	981	788	807	676	1183	386	598	899	308	289	407
k__Bacteria; p__Proteobacteria; c__Gammaproteobacteria; o__Oceanospirillales; f__Alcanivoracaceae; g__unclassified; s__unclassified; 511; GQ259322.1 gg_id:579351 Microbial activities coastal marine sediments and water column Svalbard surface sediment clone sediment_surface34	k__Bacteria	p__Proteobacteria	c__Gammaproteobacteria	o__Oceanospirillales	f__Alcanivoracaceae	g__unclassified	s__unclassified	511	GQ259322.1 gg_id:579351 Microbial activities coastal marine sediments and water column Svalbard surface sediment clone sediment_surface34	1173	1084	1110	1480	2981	4415	3434	2144	1361	2469	1271	1840	1668	1788	2082	1759	4725	3738	4296	649	449	969	1114	721	1277	1200	857	1053	2298	2866	2074	525	3869	3894	528	442	2316	886	717	1080
k__Bacteria; p__Proteobacteria; c__Gammaproteobacteria; o__Oceanospirillales; f__Alcanivoracaceae; g__unclassified; s__unclassified; 988; FM242356.1 gg_id:353945 sequences sediment clone 5 T9d+oil	k__Bacteria	p__Proteobacteria	c__Gammaproteobacteria	o__Oceanospirillales	f__Alcanivoracaceae	g__unclassified	s__unclassified	988	FM242356.1 gg_id:353945 sequences sediment clone 5 T9d+oil	2837	2699	3078	3640	2486	3235	3108	2964	3401	2794	3583	3604	3521	2828	3957	3097	3376	2359	3530	2421	2751	2793	2151	1543	1574	3231	3346	3469	2327	2421	1533	2913	2711	2761	2002	2283	3078	2906	3132	3317
k__Bacteria; p__Firmicutes; c__Bacilli; o__Bacillales; f__Alicyclobacillaceae; g__Alicyclobacillus; s__unclassified; 49499; AB369003.1 gg_id:559429 and microbial oils produced Asia petroleum crude oil (Arabian Extra light) clone PT-AEXL-B45	k__Bacteria	p__Firmicutes	c__Bacilli	o__Bacillales	f__Alicyclobacillaceae	g__Alicyclobacillus	s__unclassified	49499	AB369003.1 gg_id:559429 and microbial oils produced Asia petroleum crude oil (Arabian Extra light) clone PT-AEXL-B45	2189	1954	2565	1977	1667	1604	1410	2119	2398	2156	1828	2931	1694	1410	1865	1471	3070	4122	3140	3592	3574	3127	4216	4227	4467	2501	2228	3031	3149	2790	2492	3434	2835	3680	4732	4875	4883	3660	3515	3408
k__Bacteria; p__Proteobacteria; c__Gammaproteobacteria; o__Alteromonadales; f__Alteromonadaceae; g__Agarivorans; s__unclassified; 1337; DQ416550.1 gg_id:153331 s1cb18	k__Bacteria	p__Proteobacteria	c__Gammaproteobacteria	o__Alteromonadales	f__Alteromonadaceae	g__Agarivorans	s__unclassified	1337	DQ416550.1 gg_id:153331 s1cb18	3259	3402	2766	2536	3378	3983	3236	2421	2891	2252	3149	2960	2595	2527	2374	3016	3822	4177	4221	2013	2080	2157	1489	1503	1571	2645	3261	2733	3683	3735	3765	1263	2930	3010	1497	1569	1271	2615	2478	2852
k__Bacteria; p__Proteobacteria; c__Gammaproteobacteria; o__Alteromonadales; f__Alteromonadaceae; g__Alishewanella; s__unclassified; 7142; AY820719.1 gg_id:109054 drilling fluid clone CCSD_DF2030_B15	k__Bacteria	p__Proteobacteria	c__Gammaproteobacteria	o__Alteromonadales	f__Alteromonadaceae	g__Alishewanella	s__unclassified	7142	AY820719.1 gg_id:109054 drilling fluid clone CCSD_DF2030_B15	4186	4363	3725	4472	5132	5249	4795	3342	3770	4034	3448	3370	3556	3796	4228	3635	5304	5145	5113	4205	4295	4191	3755	4170	3601	4516	4060	4338	4674	4971	5127	4189	4946	4906	2967	3840	3678	3680	3808	4310
k__Bacteria; p__Proteobacteria; c__Gammaproteobacteria; o__Oceanospirillales; f__Alteromonadaceae; g__Cellvibrio; s__unclassified; 2069; AF448514.1 gg_id:25527 Cellvibrio fulvus str. NCIMB 8634	k__Bacteria	p__Proteobacteria	c__Gammaproteobacteria	o__Oceanospirillales	f__Alteromonadaceae	g__Cellvibrio	s__unclassified	2069	AF448514.1 gg_id:25527 Cellvibrio fulvus str. NCIMB 8634	2794	3368	3844	3984	4826	5149	4949	3879	4382	4501	3237	3452	3158	4154	4690	2894	4719	4563	4785	2960	3179	3483	3179	2021	3448	4242	3058	3313	4831	3800	3937	2442	1655	1795	1836	2090	3828	2798	2384	2662
k__Bacteria; p__Proteobacteria; c__Gammaproteobacteria; o__Oceanospirillales; f__Alteromonadaceae; g__Cellvibrio; s__unclassified; 571; EU528236.1 gg_id:283599 Seasonal Dynamics Mudflat Mouth Major Kentucky Lake Reservoir Tributary sediment clone 3.3.5	k__Bacteria	p__Proteobacteria	c__Gammaproteobacteria	o__Oceanospirillales	f__Alteromonadaceae	g__Cellvibrio	s__unclassified	571	EU528236.1 gg_id:283599 Seasonal Dynamics Mudflat Mouth Major Kentucky Lake Reservoir Tributary sediment clone 3.3.5	4508	3599	3703	3779	5201	5110	5105	3945	3501	4061	4060	4363	4355	4395	4145	4566	5013	5335	5128	3640	3798	3877	3457	4572	4047	4722	4436	4193	4908	4891	4737	3942	4726	5014	3330	4245	3697	4357	4072	4616
k__Bacteria; p__Proteobacteria; c__Gammaproteobacteria; o__Oceanospirillales; f__Alteromonadaceae; g__HB2-32-21; s__unclassified; 1237; AM935359.1 gg_id:565337 Dynamics during identified and SSU libraries pilot-scale bioremediation process hydrocarbon-contaminated soil clone AMGA5	k__Bacteria	p__Proteobacteria	c__Gammaproteobacteria	o__Oceanospirillales	f__Alteromonadaceae	g__HB2-32-21	s__unclassified	1237	AM935359.1 gg_id:565337 Dynamics during identified and SSU libraries pilot-scale bioremediation process hydrocarbon-contaminated soil clone AMGA5	2882	2395	1955	2574	4331	4929	5133	4003	3242	4222	3768	3883	3246	4143	3300	3390	5171	5225	5218	2036	2232	2904	2681	2295	2552	2602	2092	2076	4271	4843	4330	1973	4846	5076	1104	1484	1677	2485	2075	2640
k__Bacteria; p__Proteobacteria; c__Gammaproteobacteria; o__Oceanospirillales; f__Alteromonadaceae; g__HB2-32-21; s__unclassified; 525; FM242423.1 gg_id:331444 sequences sediment clone 66 T12d-oil	k__Bacteria	p__Proteobacteria	c__Gammaproteobacteria	o__Oceanospirillales	f__Alteromonadaceae	g__HB2-32-21	s__unclassified	525	FM242423.1 gg_id:331444 sequences sediment clone 66 T12d-oil	4916	5072	5008	5204	5343	5292	5418	5184	5106	5217	5349	5289	5255	5176	5263	5167	5467	4886	5444	3913	3645	3892	4528	3110	4014	5088	5120	4935	4853	4496	3637	3665	5283	5374	4218	4222	4992	4957	4678	4898
k__Bacteria; p__Proteobacteria; c__Gammaproteobacteria; o__Oceanospirillales; f__Alteromonadaceae; g__HB2-32-21; s__unclassified; 568; AM935832.1 gg_id:535164 Dynamics during identified and SSU libraries pilot-scale bioremediation process hydrocarbon-contaminated soil clone AMAG7	k__Bacteria	p__Proteobacteria	c__Gammaproteobacteria	o__Oceanospirillales	f__Alteromonadaceae	g__HB2-32-21	s__unclassified	568	AM935832.1 gg_id:535164 Dynamics during identified and SSU libraries pilot-scale bioremediation process hydrocarbon-contaminated soil clone AMAG7	3847	3628	3666	4062	3499	4060	4265	4521	4654	4723	4541	4839	4393	4562	4307	4404	3987	4591	4176	4382	4262	4520	3835	4322	4248	4117	4019	3371	3758	3645	3874	4679	5031	5270	4061	4073	4435	3854	3698	4266
k__Bacteria; p__Proteobacteria; c__Gammaproteobacteria; o__Oceanospirillales; f__Alteromonadaceae; g__HB2-32-21; s__unclassified; 695; AM935433.1 gg_id:532686 Dynamics during identified and SSU libraries pilot-scale bioremediation process hydrocarbon-contaminated soil clone AMGH9	k__Bacteria	p__Proteobacteria	c__Gammaproteobacteria	o__Oceanospirillales	f__Alteromonadaceae	g__HB2-32-21	s__unclassified	695	AM935433.1 gg_id:532686 Dynamics during identified and SSU libraries pilot-scale bioremediation process hydrocarbon-contaminated soil clone AMGH9	992	1062	859	1640	1969	2226	3317	2116	2437	2762	1723	1826	1781	1991	2092	1863	5046	5025	5286	1482	1115	1722	1936	1655	1894	1891	1454	1694	3863	4280	4788	1497	2443	2420	1776	1411	1741	1857	1832	2656
k__Bacteria; p__Proteobacteria; c__Gammaproteobacteria; o__Oceanospirillales; f__Alteromonadaceae; g__Marinimicrobium; s__unclassified; 2075; FJ152968.1 gg_id:331146 Changes ly soil (Mexico) flooding alkaline saline soils former lake Texcoco clone TX4CB_99	k__Bacteria	p__Proteobacteria	c__Gammaproteobacteria	o__Oceanospirillales	f__Alteromonadaceae	g__Marinimicrobium	s__unclassified	2075	FJ152968.1 gg_id:331146 Changes ly soil (Mexico) flooding alkaline saline soils former lake Texcoco clone TX4CB_99	3324	2897	2873	3138	3430	4300	4210	4369	4343	4543	3604	3477	3364	4337	3383	3834	4377	5257	4637	3527	3142	3863	2844	3468	3022	3048	2919	3454	2640	3156	3555	2852	1500	1867	1980	2011	2385	3513	3750	2227
k__Bacteria; p__Proteobacteria; c__Gammaproteobacteria; o__Oceanospirillales; f__Alteromonadaceae; g__Marinobacter; s__Marinobacter bryozoorum; 1154; EU441002.1 gg_id:332510 Marinobacter bryozoorum str. PR53-11	k__Bacteria	p__Proteobacteria	c__Gammaproteobacteria	o__Oceanospirillales	f__Alteromonadaceae	g__Marinobacter	s__Marinobacter bryozoorum	1154	EU441002.1 gg_id:332510 Marinobacter bryozoorum str. PR53-11	255	395	386	501	5306	5402	5226	337	437	576	393	357	267	576	579	436	4885	5216	4929	1179	872	992	365	619	356	1317	354	397	2444	3814	2726	1190	1174	1017	248	393	162	764	349	447
k__Bacteria; p__Proteobacteria; c__Gammaproteobacteria; o__Oceanospirillales; f__Alteromonadaceae; g__Marinobacter; s__Marinobacter hydrocarbonoclasticus; 1280; GQ200189.1 gg_id:548606 Marinobacter hydrocarbonoclasticus str. DQHS-3	k__Bacteria	p__Proteobacteria	c__Gammaproteobacteria	o__Oceanospirillales	f__Alteromonadaceae	g__Marinobacter	s__Marinobacter hydrocarbonoclasticus	1280	GQ200189.1 gg_id:548606 Marinobacter hydrocarbonoclasticus str. DQHS-3	174	131	109	291	5438	5538	5415	297	261	221	444	223	323	1017	264	379	5004	5441	5161	99	267	331	44	32	34	2699	364	293	2689	3726	4317	22	205	313	58	76	58	796	37	258
k__Bacteria; p__Proteobacteria; c__Gammaproteobacteria; o__Oceanospirillales; f__Alteromonadaceae; g__Marinobacter; s__Marinobacter hydrocarbonoclasticus; 1684; FJ984522.1 gg_id:382828 Marinobacter hydrocarbonoclasticus str. NBSL04	k__Bacteria	p__Proteobacteria	c__Gammaproteobacteria	o__Oceanospirillales	f__Alteromonadaceae	g__Marinobacter	s__Marinobacter hydrocarbonoclasticus	1684	FJ984522.1 gg_id:382828 Marinobacter hydrocarbonoclasticus str. NBSL04	349	559	218	404	5226	5511	4905	867	687	1040	873	451	633	766	444	398	5328	5495	5470	745	1446	1253	797	1513	572	2378	792	570	3478	4708	4514	1311	2859	3234	542	746	764	1177	458	547
k__Bacteria; p__Proteobacteria; c__Gammaproteobacteria; o__Oceanospirillales; f__Alteromonadaceae; g__Marinobacter; s__Marinobacter litoralis; 1378; AM945661.1 gg_id:272890 Marinobacter litoralis 2	k__Bacteria	p__Proteobacteria	c__Gammaproteobacteria	o__Oceanospirillales	f__Alteromonadaceae	g__Marinobacter	s__Marinobacter litoralis	1378	AM945661.1 gg_id:272890 Marinobacter litoralis 2	2197	2977	1903	2098	4239	4985	4668	1778	1201	1223	1381	1003	1424	1443	1070	1205	2608	2193	1898	603	913	895	860	789	1060	1925	886	1378	930	1340	2881	621	194	162	954	1197	1541	1869	1425	1404
k__Bacteria; p__Proteobacteria; c__Gammaproteobacteria; o__Oceanospirillales; f__Alteromonadaceae; g__Marinobacter; s__Marinobacter mobilis; 2229; GU223376.1 gg_id:533417 Marinobacter sp. str. EM497	k__Bacteria	p__Proteobacteria	c__Gammaproteobacteria	o__Oceanospirillales	f__Alteromonadaceae	g__Marinobacter	s__Marinobacter mobilis	2229	GU223376.1 gg_id:533417 Marinobacter sp. str. EM497	903	1214	1048	957	4410	5331	4000	1174	1254	1657	862	1033	949	1299	1230	1201	4948	5418	5064	1085	1137	1572	1468	2244	1761	1687	475	394	3693	4318	3500	1276	2791	3717	847	1008	707	812	475	998
k__Bacteria; p__Proteobacteria; c__Gammaproteobacteria; o__Oceanospirillales; f__Alteromonadaceae; g__Marinobacter; s__Marinobacter mobilis; 390; GQ214550.1 gg_id:556839 Marinobacter mobilis str. B17	k__Bacteria	p__Proteobacteria	c__Gammaproteobacteria	o__Oceanospirillales	f__Alteromonadaceae	g__Marinobacter	s__Marinobacter mobilis	390	GQ214550.1 gg_id:556839 Marinobacter mobilis str. B17	113	128	90	298	4897	5399	4907	156	193	191	176	255	183	510	312	308	4481	5184	4247	39	297	325	88	108	124	1322	129	122	2126	2791	1805	25	37	53	19	20	22	472	237	218
k__Bacteria; p__Proteobacteria; c__Gammaproteobacteria; o__Oceanospirillales; f__Alteromonadaceae; g__Marinobacter; s__Marinobacter mobilis; 549; AB435646.1 gg_id:396810 Marinobacter sp. str. 2M46	k__Bacteria	p__Proteobacteria	c__Gammaproteobacteria	o__Oceanospirillales	f__Alteromonadaceae	g__Marinobacter	s__Marinobacter mobilis	549	AB435646.1 gg_id:396810 Marinobacter sp. str. 2M46	339	351	283	456	5082	5436	4932	443	540	581	346	413	449	546	739	450	4774	5307	5094	223	312	431	291	654	369	1103	156	238	2831	4187	3476	391	419	646	249	240	248	390	219	266
k__Bacteria; p__Proteobacteria; c__Gammaproteobacteria; o__Oceanospirillales; f__Alteromonadaceae; g__Marinobacter; s__Marinobacter sp. ELB17; 697; DQ521387.1 gg_id:164240 Marinobacter sp. str. ice-oil-325	k__Bacteria	p__Proteobacteria	c__Gammaproteobacteria	o__Oceanospirillales	f__Alteromonadaceae	g__Marinobacter	s__Marinobacter sp. ELB17	697	DQ521387.1 gg_id:164240 Marinobacter sp. str. ice-oil-325	3201	3046	3094	3533	4134	4878	4728	4281	4459	3951	4563	4584	4240	3951	3400	4401	3352	3660	3617	2143	1908	2158	2556	2721	1859	3128	3352	3551	3669	3259	3430	2527	3241	3799	2378	3006	2589	3260	3323	3378
k__Bacteria; p__Proteobacteria; c__Gammaproteobacteria; o__Oceanospirillales; f__Alteromonadaceae; g__Marinobacter; s__unclassified; 1176; EU603452.1 gg_id:275327 Marinobacter bryozoorum str. PTG4-16	k__Bacteria	p__Proteobacteria	c__Gammaproteobacteria	o__Oceanospirillales	f__Alteromonadaceae	g__Marinobacter	s__unclassified	1176	EU603452.1 gg_id:275327 Marinobacter bryozoorum str. PTG4-16	324	423	438	453	5142	5442	5401	374	363	895	284	322	276	519	949	464	4357	5231	4855	238	157	295	593	232	491	1139	291	305	3551	4675	3939	243	466	577	206	211	649	484	486	319
k__Bacteria; p__Proteobacteria; c__Gammaproteobacteria; o__Oceanospirillales; f__Alteromonadaceae; g__Marinobacter; s__unclassified; 1182; FJ675262.1 gg_id:517038 Synecology primary and secondary habitats Escherichia coli O157:H7 feedlot surface MARC beef cattle feedlot; top 3 cm behind feedbunk west pen 301; was negative STEC O157 clone LL141-7G2	k__Bacteria	p__Proteobacteria	c__Gammaproteobacteria	o__Oceanospirillales	f__Alteromonadaceae	g__Marinobacter	s__unclassified	1182	FJ675262.1 gg_id:517038 Synecology primary and secondary habitats Escherichia coli O157:H7 feedlot surface MARC beef cattle feedlot	396	230	295	465	5456	5544	5447	458	396	460	382	405	385	1085	520	462	4158	4896	4590	334	442	520	419	303	317	2946	436	662	2474	3439	4820	99	139	187	438	558	511	1691	941	690
k__Bacteria; p__Proteobacteria; c__Gammaproteobacteria; o__Oceanospirillales; f__Alteromonadaceae; g__Marinobacter; s__unclassified; 1300; NR_025116.1 gg_id:573563 Marinobacter lutaoensis str. T5054; CCRC 17087; JCM 11179	k__Bacteria	p__Proteobacteria	c__Gammaproteobacteria	o__Oceanospirillales	f__Alteromonadaceae	g__Marinobacter	s__unclassified	1300	NR_025116.1 gg_id:573563 Marinobacter lutaoensis str. T5054	3521	2741	2494	3511	5110	5350	5114	2168	3244	1606	2591	1970	2469	2953	3583	2813	5398	4747	5165	410	533	729	1246	597	731	3715	3241	3679	3413	4102	3369	188	979	998	389	985	926	2744	2174	2248
k__Bacteria; p__Proteobacteria; c__Gammaproteobacteria; o__Oceanospirillales; f__Alteromonadaceae; g__Marinobacter; s__unclassified; 1325; FJ675118.1 gg_id:527584 Synecology primary and secondary habitats Escherichia coli O157:H7 feedlot surface MARC beef cattle feedlot; top 3 cm behind feedbunk west pen 301; was negative STEC O157 clone LL141-6K9	k__Bacteria	p__Proteobacteria	c__Gammaproteobacteria	o__Oceanospirillales	f__Alteromonadaceae	g__Marinobacter	s__unclassified	1325	FJ675118.1 gg_id:527584 Synecology primary and secondary habitats Escherichia coli O157:H7 feedlot surface MARC beef cattle feedlot	550	693	537	631	5512	5548	5477	575	629	512	454	577	490	1431	796	434	4817	5062	4993	473	600	811	520	570	411	3590	573	866	4039	4247	5142	284	262	910	1107	829	1147	1573	856	734
k__Bacteria; p__Proteobacteria; c__Gammaproteobacteria; o__Oceanospirillales; f__Alteromonadaceae; g__Marinobacter; s__unclassified; 1345; GQ131626.2 gg_id:581833 Marinobacter sp. str. YCSA7	k__Bacteria	p__Proteobacteria	c__Gammaproteobacteria	o__Oceanospirillales	f__Alteromonadaceae	g__Marinobacter	s__unclassified	1345	GQ131626.2 gg_id:581833 Marinobacter sp. str. YCSA7	108	137	220	238	5177	4893	5405	291	177	223	182	194	200	439	225	135	5319	5431	5451	181	292	434	94	51	103	362	143	172	4114	4726	3795	138	1073	808	36	42	51	193	79	124
k__Bacteria; p__Proteobacteria; c__Gammaproteobacteria; o__Oceanospirillales; f__Alteromonadaceae; g__Marinobacter; s__unclassified; 1348; FJ674834.1 gg_id:518091 Synecology primary and secondary habitats Escherichia coli O157:H7 feedlot surface MARC beef cattle feedlot; top 3 cm behind feedbunk west pen 301; was negative STEC O157 clone LL141-5I7	k__Bacteria	p__Proteobacteria	c__Gammaproteobacteria	o__Oceanospirillales	f__Alteromonadaceae	g__Marinobacter	s__unclassified	1348	FJ674834.1 gg_id:518091 Synecology primary and secondary habitats Escherichia coli O157:H7 feedlot surface MARC beef cattle feedlot	1213	1412	1277	1167	5249	5496	5290	2047	1765	1997	2179	1857	2045	2259	1914	935	5042	5523	5336	681	807	965	1115	542	787	1348	1256	1168	4069	4857	4278	792	2312	2429	548	707	855	1807	1045	891
k__Bacteria; p__Proteobacteria; c__Gammaproteobacteria; o__Oceanospirillales; f__Alteromonadaceae; g__Marinobacter; s__unclassified; 1376; EF660754.1 gg_id:240909 Marinobacter goseongensis str. En6	k__Bacteria	p__Proteobacteria	c__Gammaproteobacteria	o__Oceanospirillales	f__Alteromonadaceae	g__Marinobacter	s__unclassified	1376	EF660754.1 gg_id:240909 Marinobacter goseongensis str. En6	443	396	412	769	5428	5479	5463	1559	709	1261	443	711	678	1179	994	738	4865	5347	4991	189	258	527	386	89	314	1253	323	605	4847	4435	4471	134	981	1163	73	73	476	759	460	431
k__Bacteria; p__Proteobacteria; c__Gammaproteobacteria; o__Oceanospirillales; f__Alteromonadaceae; g__Marinobacter; s__unclassified; 1426; FJ425903.1 gg_id:590148 Marinobacter zhanjiangensis str. JSM 078120	k__Bacteria	p__Proteobacteria	c__Gammaproteobacteria	o__Oceanospirillales	f__Alteromonadaceae	g__Marinobacter	s__unclassified	1426	FJ425903.1 gg_id:590148 Marinobacter zhanjiangensis str. JSM 078120	89	141	98	286	4048	4639	3617	74	145	117	86	133	176	162	206	307	3830	4507	3961	35	40	55	58	126	64	405	282	277	1724	3578	2474	112	679	1107	46	85	52	93	186	305
k__Bacteria; p__Proteobacteria; c__Gammaproteobacteria; o__Oceanospirillales; f__Alteromonadaceae; g__Marinobacter; s__unclassified; 1436; U14584.1 gg_id:8799 gas vacuolate str. S36-W<gv>1	k__Bacteria	p__Proteobacteria	c__Gammaproteobacteria	o__Oceanospirillales	f__Alteromonadaceae	g__Marinobacter	s__unclassified	1436	U14584.1 gg_id:8799 gas vacuolate str. S36-W<gv>1	375	363	384	576	3308	4463	3959	653	505	687	707	385	556	570	743	711	2885	3563	3325	163	313	433	345	155	382	547	433	430	2351	2500	1954	58	91	158	115	120	457	550	171	574
k__Bacteria; p__Proteobacteria; c__Gammaproteobacteria; o__Oceanospirillales; f__Alteromonadaceae; g__Marinobacter; s__unclassified; 1452; EU287196.1 gg_id:246628 Pacific arctic surface sediment clone S11-13	k__Bacteria	p__Proteobacteria	c__Gammaproteobacteria	o__Oceanospirillales	f__Alteromonadaceae	g__Marinobacter	s__unclassified	1452	EU287196.1 gg_id:246628 Pacific arctic surface sediment clone S11-13	586	441	413	1053	5441	5528	5369	834	768	616	1146	640	553	1287	893	1264	5472	5511	5481	154	434	627	317	192	246	2228	656	615	5140	5085	5026	69	441	650	141	112	216	1194	391	863
k__Bacteria; p__Proteobacteria; c__Gammaproteobacteria; o__Oceanospirillales; f__Alteromonadaceae; g__Marinobacter; s__unclassified; 1454; EU328041.1 gg_id:277828 dynamics during bioremediation crude oil contaminated moderate saline soil clone B158	k__Bacteria	p__Proteobacteria	c__Gammaproteobacteria	o__Oceanospirillales	f__Alteromonadaceae	g__Marinobacter	s__unclassified	1454	EU328041.1 gg_id:277828 dynamics during bioremediation crude oil contaminated moderate saline soil clone B158	1791	1674	1286	2771	5486	5493	5457	1013	1504	935	1405	1565	1683	1682	1683	2061	5455	5481	5490	876	1039	846	1637	1179	1193	2657	1680	1940	5109	5160	4997	1066	2372	2993	1394	1187	1477	2083	2303	1652
k__Bacteria; p__Proteobacteria; c__Gammaproteobacteria; o__Oceanospirillales; f__Alteromonadaceae; g__Marinobacter; s__unclassified; 1497; AY180101.1 gg_id:78569 Marinobacter excellens str. KMM 3809	k__Bacteria	p__Proteobacteria	c__Gammaproteobacteria	o__Oceanospirillales	f__Alteromonadaceae	g__Marinobacter	s__unclassified	1497	AY180101.1 gg_id:78569 Marinobacter excellens str. KMM 3809	59	97	80	163	4301	5030	3785	141	108	163	53	75	68	338	334	44	2321	3070	2438	67	27	64	83	18	39	703	40	66	420	1107	1166	40	917	739	38	39	166	222	67	41
k__Bacteria; p__Proteobacteria; c__Gammaproteobacteria; o__Oceanospirillales; f__Alteromonadaceae; g__Marinobacter; s__unclassified; 152; FJ196021.1 gg_id:351303 Marinobacter sp. str. ZS3-32	k__Bacteria	p__Proteobacteria	c__Gammaproteobacteria	o__Oceanospirillales	f__Alteromonadaceae	g__Marinobacter	s__unclassified	152	FJ196021.1 gg_id:351303 Marinobacter sp. str. ZS3-32	194	172	161	314	5423	5515	5344	370	274	400	224	288	377	490	420	327	5486	5527	5507	80	118	221	105	49	171	682	151	218	5339	5272	5261	61	102	91	57	70	116	329	96	182
k__Bacteria; p__Proteobacteria; c__Gammaproteobacteria; o__Oceanospirillales; f__Alteromonadaceae; g__Marinobacter; s__unclassified; 1537; AM503093.1 gg_id:311877 Marinobacter guineae str. LMG 24048 = M3B	k__Bacteria	p__Proteobacteria	c__Gammaproteobacteria	o__Oceanospirillales	f__Alteromonadaceae	g__Marinobacter	s__unclassified	1537	AM503093.1 gg_id:311877 Marinobacter guineae str. LMG 24048 = M3B	431	616	608	1409	5519	5529	5530	591	514	729	599	535	593	765	1153	943	5280	5519	5468	121	65	102	199	57	165	1406	593	682	4822	5241	4705	37	113	120	87	101	183	737	890	494
k__Bacteria; p__Proteobacteria; c__Gammaproteobacteria; o__Oceanospirillales; f__Alteromonadaceae; g__Marinobacter; s__unclassified; 1541; AJ292527.1 gg_id:37115 Marinobacter sp. Trimyema-1 1	k__Bacteria	p__Proteobacteria	c__Gammaproteobacteria	o__Oceanospirillales	f__Alteromonadaceae	g__Marinobacter	s__unclassified	1541	AJ292527.1 gg_id:37115 Marinobacter sp. Trimyema-1 1	967	768	700	1386	5275	5452	5034	767	958	738	1289	1015	1215	1224	1128	1515	5478	5475	5515	252	863	979	286	378	359	1239	1007	892	4876	5127	4880	184	3884	4150	218	304	157	797	875	819
k__Bacteria; p__Proteobacteria; c__Gammaproteobacteria; o__Oceanospirillales; f__Alteromonadaceae; g__Marinobacter; s__unclassified; 1562; AJ439500.1 gg_id:59259 Marinobacter squalenivorans str. 2Asq64	k__Bacteria	p__Proteobacteria	c__Gammaproteobacteria	o__Oceanospirillales	f__Alteromonadaceae	g__Marinobacter	s__unclassified	1562	AJ439500.1 gg_id:59259 Marinobacter squalenivorans str. 2Asq64	2477	1224	1916	2735	4277	5380	5134	3050	3383	3321	4003	4255	2869	3926	3089	3123	5156	5064	4905	2581	2783	3068	2502	3189	3150	2494	1508	1811	4165	4154	3721	3865	4265	4276	3094	3385	2881	2351	2217	3062
k__Bacteria; p__Proteobacteria; c__Gammaproteobacteria; o__Oceanospirillales; f__Alteromonadaceae; g__Marinobacter; s__unclassified; 1611; GU223379.1 gg_id:557645 Marinobacter sp. str. EM492	k__Bacteria	p__Proteobacteria	c__Gammaproteobacteria	o__Oceanospirillales	f__Alteromonadaceae	g__Marinobacter	s__unclassified	1611	GU223379.1 gg_id:557645 Marinobacter sp. str. EM492	895	606	519	726	4882	5352	4986	1128	844	1527	632	754	615	831	1516	774	4884	5167	4964	453	484	1086	1000	249	722	1575	458	466	4002	4422	3897	277	543	884	956	457	1309	638	513	649
k__Bacteria; p__Proteobacteria; c__Gammaproteobacteria; o__Oceanospirillales; f__Alteromonadaceae; g__Marinobacter; s__unclassified; 1651; FJ675168.1 gg_id:513433 Synecology primary and secondary habitats Escherichia coli O157:H7 feedlot surface MARC beef cattle feedlot; top 3 cm behind feedbunk west pen 301; was negative STEC O157 clone LL141-6P11	k__Bacteria	p__Proteobacteria	c__Gammaproteobacteria	o__Oceanospirillales	f__Alteromonadaceae	g__Marinobacter	s__unclassified	1651	FJ675168.1 gg_id:513433 Synecology primary and secondary habitats Escherichia coli O157:H7 feedlot surface MARC beef cattle feedlot	1932	1853	1590	2153	5344	5541	5381	2576	2845	4925	4515	4268	3117	3862	2454	2295	4971	5298	4763	1902	2154	3989	1919	1899	1954	3988	1857	2075	4427	4190	5217	2615	3152	3940	1716	1686	2074	3198	1851	2376
k__Bacteria; p__Proteobacteria; c__Gammaproteobacteria; o__Oceanospirillales; f__Alteromonadaceae; g__Marinobacter; s__unclassified; 1658; EU328057.1 gg_id:278624 dynamics during bioremediation crude oil contaminated moderate saline soil clone Y1	k__Bacteria	p__Proteobacteria	c__Gammaproteobacteria	o__Oceanospirillales	f__Alteromonadaceae	g__Marinobacter	s__unclassified	1658	EU328057.1 gg_id:278624 dynamics during bioremediation crude oil contaminated moderate saline soil clone Y1	184	160	186	209	4263	5118	4556	113	110	476	197	299	250	528	347	351	4728	5367	4921	262	435	559	62	78	74	946	737	779	4376	3671	3627	254	172	267	151	60	54	686	705	694
k__Bacteria; p__Proteobacteria; c__Gammaproteobacteria; o__Oceanospirillales; f__Alteromonadaceae; g__Marinobacter; s__unclassified; 1729; AB252057.1 gg_id:170550 Brassica napus str. SKA S2	k__Bacteria	p__Proteobacteria	c__Gammaproteobacteria	o__Oceanospirillales	f__Alteromonadaceae	g__Marinobacter	s__unclassified	1729	AB252057.1 gg_id:170550 Brassica napus str. SKA S2	1551	1711	1471	2406	4858	5066	3817	893	1586	992	1303	1488	1279	1625	1994	1986	2214	3554	2832	1193	2211	2237	910	995	516	2302	1790	2436	791	1008	1240	905	1473	1704	654	795	489	2193	2316	1719
k__Bacteria; p__Proteobacteria; c__Gammaproteobacteria; o__Oceanospirillales; f__Alteromonadaceae; g__Marinobacter; s__unclassified; 1808; EU440995.1 gg_id:340108 Marinobacter flavimaris str. 2PR54-4	k__Bacteria	p__Proteobacteria	c__Gammaproteobacteria	o__Oceanospirillales	f__Alteromonadaceae	g__Marinobacter	s__unclassified	1808	EU440995.1 gg_id:340108 Marinobacter flavimaris str. 2PR54-4	66	112	70	261	4014	4804	4696	107	150	227	142	169	193	183	187	271	4022	5046	4715	45	184	266	57	38	42	290	163	154	2282	3572	2692	35	55	72	125	47	55	136	139	185
k__Bacteria; p__Proteobacteria; c__Gammaproteobacteria; o__Oceanospirillales; f__Alteromonadaceae; g__Marinobacter; s__unclassified; 1824; EU293413.1 gg_id:242328 Marinobacter sp. str. cn74	k__Bacteria	p__Proteobacteria	c__Gammaproteobacteria	o__Oceanospirillales	f__Alteromonadaceae	g__Marinobacter	s__unclassified	1824	EU293413.1 gg_id:242328 Marinobacter sp. str. cn74	473	834	570	888	5260	5508	5179	388	655	539	341	494	345	673	672	577	5160	5469	5301	239	477	704	290	510	174	1685	274	379	4500	4661	4435	389	2524	2354	219	207	257	378	316	342
k__Bacteria; p__Proteobacteria; c__Gammaproteobacteria; o__Oceanospirillales; f__Alteromonadaceae; g__Marinobacter; s__unclassified; 194; NR_025799.1 gg_id:549391 Marinobacter flavimaris str. SW-145; KCTC 12185	k__Bacteria	p__Proteobacteria	c__Gammaproteobacteria	o__Oceanospirillales	f__Alteromonadaceae	g__Marinobacter	s__unclassified	194	NR_025799.1 gg_id:549391 Marinobacter flavimaris str. SW-145	58	89	69	247	4010	4742	4501	94	117	189	103	185	141	265	263	310	3835	4653	4213	44	188	303	29	22	27	349	133	143	2176	2961	2117	30	44	16	26	26	21	72	119	97
k__Bacteria; p__Proteobacteria; c__Gammaproteobacteria; o__Oceanospirillales; f__Alteromonadaceae; g__Marinobacter; s__unclassified; 2029; FJ675374.1 gg_id:528098 Synecology primary and secondary habitats Escherichia coli O157:H7 feedlot surface MARC beef cattle feedlot; top 3 cm behind feedbunk west pen 301; was negative STEC O157 clone LL141-8A8	k__Bacteria	p__Proteobacteria	c__Gammaproteobacteria	o__Oceanospirillales	f__Alteromonadaceae	g__Marinobacter	s__unclassified	2029	FJ675374.1 gg_id:528098 Synecology primary and secondary habitats Escherichia coli O157:H7 feedlot surface MARC beef cattle feedlot	162	186	123	252	4218	5315	4363	802	854	1587	646	728	567	1248	439	421	4194	5076	4533	295	839	1069	267	1277	595	1681	318	407	3039	3097	4678	656	1736	2222	311	375	342	840	360	533
k__Bacteria; p__Proteobacteria; c__Gammaproteobacteria; o__Oceanospirillales; f__Alteromonadaceae; g__Marinobacter; s__unclassified; 203; FJ675429.1 gg_id:526155 Synecology primary and secondary habitats Escherichia coli O157:H7 feedlot surface MARC beef cattle feedlot; top 3 cm behind feedbunk west pen 301; was negative STEC O157 clone LL141-8D20	k__Bacteria	p__Proteobacteria	c__Gammaproteobacteria	o__Oceanospirillales	f__Alteromonadaceae	g__Marinobacter	s__unclassified	203	FJ675429.1 gg_id:526155 Synecology primary and secondary habitats Escherichia coli O157:H7 feedlot surface MARC beef cattle feedlot	275	349	569	284	4409	5283	4410	778	577	634	585	630	484	1211	756	506	3886	4961	4290	750	834	994	598	813	880	1314	372	311	1510	2048	2815	1251	569	934	580	483	339	632	308	205
k__Bacteria; p__Proteobacteria; c__Gammaproteobacteria; o__Oceanospirillales; f__Alteromonadaceae; g__Marinobacter; s__unclassified; 2052; NR_025671.1 gg_id:557510 Marinobacter lipolyticus str. SM-19; DSM 15157	k__Bacteria	p__Proteobacteria	c__Gammaproteobacteria	o__Oceanospirillales	f__Alteromonadaceae	g__Marinobacter	s__unclassified	2052	NR_025671.1 gg_id:557510 Marinobacter lipolyticus str. SM-19	429	557	141	768	5529	5533	5519	434	438	676	406	669	789	1032	1151	644	5502	5492	5489	266	236	169	309	372	485	2108	435	409	5320	5363	5054	286	627	608	140	220	215	918	692	386
k__Bacteria; p__Proteobacteria; c__Gammaproteobacteria; o__Oceanospirillales; f__Alteromonadaceae; g__Marinobacter; s__unclassified; 2151; EF428127.1 gg_id:277000 Marinobacter excellens str. LL406	k__Bacteria	p__Proteobacteria	c__Gammaproteobacteria	o__Oceanospirillales	f__Alteromonadaceae	g__Marinobacter	s__unclassified	2151	EF428127.1 gg_id:277000 Marinobacter excellens str. LL406	425	333	374	866	5091	5477	5220	882	828	1005	1061	642	706	1057	623	814	4649	4878	4240	398	667	780	809	450	456	1946	685	539	3072	3026	3407	100	167	213	533	754	562	1173	340	964
k__Bacteria; p__Proteobacteria; c__Gammaproteobacteria; o__Oceanospirillales; f__Alteromonadaceae; g__Marinobacter; s__unclassified; 2176; AF237685.1 gg_id:21327 Marinobacter sp	k__Bacteria	p__Proteobacteria	c__Gammaproteobacteria	o__Oceanospirillales	f__Alteromonadaceae	g__Marinobacter	s__unclassified	2176	AF237685.1 gg_id:21327 Marinobacter sp	27	25	15	41	5231	5182	5088	26	25	67	32	36	186	49	36	40	3588	4979	4272	13	24	30	20	63	66	221	27	27	1221	1821	1462	13	137	226	6	10	8	48	20	27
k__Bacteria; p__Proteobacteria; c__Gammaproteobacteria; o__Oceanospirillales; f__Alteromonadaceae; g__Marinobacter; s__unclassified; 2225; FJ348439.1 gg_id:565377 Investigation microbial soil method saltern 15 cm be surface clone DGGE gel band ntu331	k__Bacteria	p__Proteobacteria	c__Gammaproteobacteria	o__Oceanospirillales	f__Alteromonadaceae	g__Marinobacter	s__unclassified	2225	FJ348439.1 gg_id:565377 Investigation microbial soil method saltern 15 cm be surface clone DGGE gel band ntu331	1963	2647	2072	2638	5515	5534	5486	1519	1822	1476	1737	2152	1911	2454	2735	2668	5415	5526	5491	2020	2753	2958	1975	1559	1714	3904	1757	2056	4721	5282	4891	1889	3488	3034	1176	1402	1320	2344	2799	2113
k__Bacteria; p__Proteobacteria; c__Gammaproteobacteria; o__Oceanospirillales; f__Alteromonadaceae; g__Marinobacter; s__unclassified; 2244; DQ097521.1 gg_id:129808 Marinobacter giovannonii str. IS17	k__Bacteria	p__Proteobacteria	c__Gammaproteobacteria	o__Oceanospirillales	f__Alteromonadaceae	g__Marinobacter	s__unclassified	2244	DQ097521.1 gg_id:129808 Marinobacter giovannonii str. IS17	536	287	475	950	5524	5531	5521	800	680	661	927	398	533	1180	913	856	5223	5500	5449	188	328	394	355	111	262	2919	729	618	4434	5178	4700	64	386	456	143	170	415	1496	442	1058
k__Bacteria; p__Proteobacteria; c__Gammaproteobacteria; o__Oceanospirillales; f__Alteromonadaceae; g__Marinobacter; s__unclassified; 32; EF632877.1 gg_id:238588 Unique microbial contrasting aquatic altitude Andean Altiplano (northern Chile) water clone Hua-w/2-87	k__Bacteria	p__Proteobacteria	c__Gammaproteobacteria	o__Oceanospirillales	f__Alteromonadaceae	g__Marinobacter	s__unclassified	32	EF632877.1 gg_id:238588 Unique microbial contrasting aquatic altitude Andean Altiplano (northern Chile) water clone Hua-w/2-87	265	73	224	485	4395	3790	4508	296	446	485	411	450	897	483	350	550	4998	5138	4820	282	456	372	230	338	289	636	622	576	2692	3179	3300	195	235	420	567	766	571	729	667	667
k__Bacteria; p__Proteobacteria; c__Gammaproteobacteria; o__Oceanospirillales; f__Alteromonadaceae; g__Marinobacter; s__unclassified; 44; DQ097526.1 gg_id:131161 Marinobacter koreensis str. KGB22	k__Bacteria	p__Proteobacteria	c__Gammaproteobacteria	o__Oceanospirillales	f__Alteromonadaceae	g__Marinobacter	s__unclassified	44	DQ097526.1 gg_id:131161 Marinobacter koreensis str. KGB22	763	641	514	1376	4819	5371	4726	1560	1051	1296	2277	1814	1724	1560	1057	1505	5372	5489	5458	157	265	423	539	322	532	932	946	737	4337	5151	4389	331	1299	1558	188	266	284	816	778	1006
k__Bacteria; p__Proteobacteria; c__Gammaproteobacteria; o__Oceanospirillales; f__Alteromonadaceae; g__Marinobacter; s__unclassified; 449; NR_029028.1 gg_id:592275 Marinobacter sediminum str. R65; KMM 3657	k__Bacteria	p__Proteobacteria	c__Gammaproteobacteria	o__Oceanospirillales	f__Alteromonadaceae	g__Marinobacter	s__unclassified	449	NR_029028.1 gg_id:592275 Marinobacter sediminum str. R65	120	145	114	226	4851	4905	5198	414	210	605	135	188	181	294	380	244	3837	4430	4251	113	137	281	248	53	213	283	84	97	3011	4172	2879	94	447	600	53	54	475	121	93	90
k__Bacteria; p__Proteobacteria; c__Gammaproteobacteria; o__Oceanospirillales; f__Alteromonadaceae; g__Marinobacter; s__unclassified; 478; FJ973518.1 gg_id:454067 Marinobacter alkaliphilus str. NBSL07	k__Bacteria	p__Proteobacteria	c__Gammaproteobacteria	o__Oceanospirillales	f__Alteromonadaceae	g__Marinobacter	s__unclassified	478	FJ973518.1 gg_id:454067 Marinobacter alkaliphilus str. NBSL07	365	87	260	322	5351	5520	5211	283	441	242	375	257	1373	640	280	357	4298	4384	4343	144	238	371	360	230	340	1767	374	275	2773	3902	4380	89	561	607	123	320	174	554	205	237
k__Bacteria; p__Proteobacteria; c__Gammaproteobacteria; o__Oceanospirillales; f__Alteromonadaceae; g__Marinobacter; s__unclassified; 536; AF173969.1 gg_id:21222 Marinobacter aquaeolei str. KT02ds19	k__Bacteria	p__Proteobacteria	c__Gammaproteobacteria	o__Oceanospirillales	f__Alteromonadaceae	g__Marinobacter	s__unclassified	536	AF173969.1 gg_id:21222 Marinobacter aquaeolei str. KT02ds19	589	457	404	938	5284	5395	5261	863	708	1111	1151	1106	910	1102	1010	1064	4845	5266	5131	246	308	438	381	237	431	1150	596	731	3876	4762	4100	252	810	1221	223	257	268	893	762	809
k__Bacteria; p__Proteobacteria; c__Gammaproteobacteria; o__Oceanospirillales; f__Alteromonadaceae; g__Marinobacter; s__unclassified; 539; EU440994.1 gg_id:353090 Marinobacter alkaliphilus str. 2PR56-13	k__Bacteria	p__Proteobacteria	c__Gammaproteobacteria	o__Oceanospirillales	f__Alteromonadaceae	g__Marinobacter	s__unclassified	539	EU440994.1 gg_id:353090 Marinobacter alkaliphilus str. 2PR56-13	655	398	405	1297	5408	5522	5350	714	772	448	796	635	782	1200	665	1003	4970	5238	5003	236	426	409	261	174	248	2247	964	509	3953	4517	4706	49	245	314	177	236	255	596	71	463
k__Bacteria; p__Proteobacteria; c__Gammaproteobacteria; o__Oceanospirillales; f__Alteromonadaceae; g__Marinobacter; s__unclassified; 551; EU196317.1 gg_id:255215 Marinobacter sp. NP38	k__Bacteria	p__Proteobacteria	c__Gammaproteobacteria	o__Oceanospirillales	f__Alteromonadaceae	g__Marinobacter	s__unclassified	551	EU196317.1 gg_id:255215 Marinobacter sp. NP38	3748	3914	3753	3894	4902	5113	5308	4546	4305	4859	4683	4879	4494	4283	3692	5085	4098	4349	4604	2190	2260	2830	3333	2827	2629	3579	3758	4018	4418	4328	3746	2223	2767	3401	2617	3226	2834	3165	2835	3016
k__Bacteria; p__Proteobacteria; c__Gammaproteobacteria; o__Oceanospirillales; f__Alteromonadaceae; g__Marinobacter; s__unclassified; 607; FJ897726.1 gg_id:547256 Marinobacter sp. str. Set74	k__Bacteria	p__Proteobacteria	c__Gammaproteobacteria	o__Oceanospirillales	f__Alteromonadaceae	g__Marinobacter	s__unclassified	607	FJ897726.1 gg_id:547256 Marinobacter sp. str. Set74	2455	3308	2767	2244	5509	5510	5336	1271	1916	1410	808	843	729	2633	1635	1609	5474	5488	5427	982	1346	1618	2175	2037	1629	3789	901	1099	4779	5136	5240	1039	3760	2536	914	1136	922	1590	673	1185
k__Bacteria; p__Proteobacteria; c__Gammaproteobacteria; o__Oceanospirillales; f__Alteromonadaceae; g__Marinobacter; s__unclassified; 629; DQ235263.1 gg_id:144953 Marinobacter vinulentus str. FB1	k__Bacteria	p__Proteobacteria	c__Gammaproteobacteria	o__Oceanospirillales	f__Alteromonadaceae	g__Marinobacter	s__unclassified	629	DQ235263.1 gg_id:144953 Marinobacter vinulentus str. FB1	156	216	247	225	5322	5535	5239	506	444	645	253	246	317	780	305	222	4488	5193	4758	267	50	444	481	149	428	2213	139	246	2424	3133	4968	202	303	305	120	131	563	725	155	183
k__Bacteria; p__Proteobacteria; c__Gammaproteobacteria; o__Oceanospirillales; f__Alteromonadaceae; g__Marinobacter; s__unclassified; 661; AB166970.1 gg_id:104848 Marinobacter sp. str. NT N14	k__Bacteria	p__Proteobacteria	c__Gammaproteobacteria	o__Oceanospirillales	f__Alteromonadaceae	g__Marinobacter	s__unclassified	661	AB166970.1 gg_id:104848 Marinobacter sp. str. NT N14	23	20	8	10	5098	5480	4955	6	19	16	11	8	157	97	9	13	4793	5310	5136	9	16	19	22	117	122	566	8	19	2614	3292	4296	12	17	38	11	24	11	146	7	15
k__Bacteria; p__Proteobacteria; c__Gammaproteobacteria; o__Oceanospirillales; f__Alteromonadaceae; g__Marinobacter; s__unclassified; 729; AJ557854.1 gg_id:84236 Arctic deep sea Isolation common chemoorganotrophic oxygen-respiring polar current d 1210 (50 m above sediment Hakon Mosby Mud Vulcano (HMMV 72N 14E)) via serial dilution series applying 2 g/l yeast or meat extract artifical seawater	k__Bacteria	p__Proteobacteria	c__Gammaproteobacteria	o__Oceanospirillales	f__Alteromonadaceae	g__Marinobacter	s__unclassified	729	AJ557854.1 gg_id:84236 Arctic deep sea Isolation common chemoorganotrophic oxygen-respiring polar current d 1210 (50 m above sediment Hakon Mosby Mud Vulcano (HMMV 72N 14E)) via serial dilution series applying 2 g/l yeast or meat extract artifical seawater	706	563	598	1466	5068	5355	5163	1578	1350	1930	1266	1263	1142	1651	1562	1258	4510	5218	5009	722	933	1139	1016	1192	1200	1668	697	798	3091	4292	3607	1218	1243	1815	855	915	757	1164	893	1075
k__Bacteria; p__Proteobacteria; c__Gammaproteobacteria; o__Oceanospirillales; f__Alteromonadaceae; g__Marinobacter; s__unclassified; 801; EU432582.1 gg_id:262300 Marinobacter sp. str. 10050	k__Bacteria	p__Proteobacteria	c__Gammaproteobacteria	o__Oceanospirillales	f__Alteromonadaceae	g__Marinobacter	s__unclassified	801	EU432582.1 gg_id:262300 Marinobacter sp. str. 10050	1749	1743	1755	1832	5400	5516	5435	1803	1735	1698	1493	1226	1450	2300	1924	2089	4171	5153	4425	1000	1135	1350	1411	931	1366	3854	1495	1650	3626	3871	4053	371	197	228	1205	1494	1351	2715	1725	2165
k__Bacteria; p__Proteobacteria; c__Gammaproteobacteria; o__Oceanospirillales; f__Alteromonadaceae; g__Marinobacter; s__unclassified; 89; AM990796.1 gg_id:278977 Marinobacter sp. MOLA 20	k__Bacteria	p__Proteobacteria	c__Gammaproteobacteria	o__Oceanospirillales	f__Alteromonadaceae	g__Marinobacter	s__unclassified	89	AM990796.1 gg_id:278977 Marinobacter sp. MOLA 20	277	226	149	427	4456	5056	4468	570	362	608	1106	753	622	516	376	586	5216	5386	5317	118	141	209	144	131	187	402	390	380	3380	4531	3574	124	680	1020	106	100	110	489	466	559
k__Bacteria; p__Proteobacteria; c__Gammaproteobacteria; o__Oceanospirillales; f__Alteromonadaceae; g__Marinobacter; s__unclassified; 904; EU164778.1 gg_id:250476 Marinobacter szutsaonensis str. Halo30-39	k__Bacteria	p__Proteobacteria	c__Gammaproteobacteria	o__Oceanospirillales	f__Alteromonadaceae	g__Marinobacter	s__unclassified	904	EU164778.1 gg_id:250476 Marinobacter szutsaonensis str. Halo30-39	1123	2203	2204	1271	5522	5540	5419	1169	1281	1136	695	769	482	1139	1858	869	5552	5553	5553	621	663	970	1370	1054	991	1692	339	436	5462	5545	5536	327	461	537	932	1031	1281	537	359	496
k__Bacteria; p__Proteobacteria; c__Gammaproteobacteria; o__Oceanospirillales; f__Alteromonadaceae; g__Marinobacter; s__unclassified; 907; AY771710.1 gg_id:108686 Marinobacter lipolyticus str. S2-44	k__Bacteria	p__Proteobacteria	c__Gammaproteobacteria	o__Oceanospirillales	f__Alteromonadaceae	g__Marinobacter	s__unclassified	907	AY771710.1 gg_id:108686 Marinobacter lipolyticus str. S2-44	2857	2136	2219	3440	5500	5512	5495	3098	2849	2668	3734	3554	2918	3734	2523	3684	5463	5499	5513	1194	1408	1639	1104	900	1017	3486	2589	2232	5458	5474	5415	1019	1646	1576	1649	1447	1451	2375	1895	2373
k__Bacteria; p__Proteobacteria; c__Gammaproteobacteria; o__Oceanospirillales; f__Alteromonadaceae; g__Microbulbifer; s__Microbulbifer agarilyticus; 281; AB304799.1 gg_id:255218 Microbulbifer agarolyticus str. JAMM 0654	k__Bacteria	p__Proteobacteria	c__Gammaproteobacteria	o__Oceanospirillales	f__Alteromonadaceae	g__Microbulbifer	s__Microbulbifer agarilyticus	281	AB304799.1 gg_id:255218 Microbulbifer agarolyticus str. JAMM 0654	1739	2146	1757	1545	4914	5123	5318	2498	1931	348	2411	2912	2050	1859	1553	1495	5353	4991	5344	926	511	481	890	1529	855	1676	1666	1400	4714	3762	2940	1835	1750	2296	923	1299	858	1491	1966	768
k__Bacteria; p__Proteobacteria; c__Gammaproteobacteria; o__Oceanospirillales; f__Alteromonadaceae; g__Microbulbifer; s__Microbulbifer variabilis; 513; AB167354.2 gg_id:108039 Pelagiobacter variabilis str. Ni2088	k__Bacteria	p__Proteobacteria	c__Gammaproteobacteria	o__Oceanospirillales	f__Alteromonadaceae	g__Microbulbifer	s__Microbulbifer variabilis	513	AB167354.2 gg_id:108039 Pelagiobacter variabilis str. Ni2088	2094	2578	2902	3102	5387	5412	5487	3884	2931	3553	3425	3479	3396	3177	3503	2536	5507	5186	5502	1174	771	1211	2081	545	1903	2516	2229	2203	4435	3353	1141	723	2595	2970	828	917	2376	2294	2359	1926
k__Bacteria; p__Proteobacteria; c__Gammaproteobacteria; o__Oceanospirillales; f__Alteromonadaceae; g__Microbulbifer; s__unclassified; 1001; AJ510266.1 gg_id:69355 Microbulbifer arenaceous str. RSBr-1	k__Bacteria	p__Proteobacteria	c__Gammaproteobacteria	o__Oceanospirillales	f__Alteromonadaceae	g__Microbulbifer	s__unclassified	1001	AJ510266.1 gg_id:69355 Microbulbifer arenaceous str. RSBr-1	4168	4441	4432	4068	5243	5333	5031	3898	4232	3629	3418	3333	4436	3948	4517	2919	5344	4794	4939	3710	3181	3172	3348	3752	3977	3245	3814	2986	5030	4899	4314	1842	3196	2496	2496	2821	2514	2707	2854	2560
k__Bacteria; p__Proteobacteria; c__Gammaproteobacteria; o__Oceanospirillales; f__Alteromonadaceae; g__Microbulbifer; s__unclassified; 1109; GQ262812.1 gg_id:558634 Microbulbifer sp. str. Y215	k__Bacteria	p__Proteobacteria	c__Gammaproteobacteria	o__Oceanospirillales	f__Alteromonadaceae	g__Microbulbifer	s__unclassified	1109	GQ262812.1 gg_id:558634 Microbulbifer sp. str. Y215	1132	1286	1371	1606	5335	5328	5469	2177	1721	2406	2083	2186	1766	1815	1701	1456	5500	5261	5508	1388	1744	1923	1134	1091	908	1538	1474	1391	4587	3694	1681	877	341	751	2039	1549	1411	1624	2054	2039
k__Bacteria; p__Proteobacteria; c__Gammaproteobacteria; o__Oceanospirillales; f__Alteromonadaceae; g__Microbulbifer; s__unclassified; 1367; FJ169190.1 gg_id:338941 microbial and polyketide biosynthetic potential palmerolide-producing tunicate Synoicum adareanum Antarctica: seawater near Anvers Island clone Tun3b.A10	k__Bacteria	p__Proteobacteria	c__Gammaproteobacteria	o__Oceanospirillales	f__Alteromonadaceae	g__Microbulbifer	s__unclassified	1367	FJ169190.1 gg_id:338941 microbial and polyketide biosynthetic potential palmerolide-producing tunicate Synoicum adareanum Antarctica: seawater near Anvers Island clone Tun3b.A10	776	642	655	896	3857	3996	4614	584	689	640	648	560	659	628	697	892	4515	3613	4218	714	1118	1345	203	255	132	606	756	833	1988	1995	976	1129	2824	3127	526	727	1005	606	552	572
k__Bacteria; p__Proteobacteria; c__Gammaproteobacteria; o__Oceanospirillales; f__Alteromonadaceae; g__Microbulbifer; s__unclassified; 1418; AB500893.1 gg_id:555088 Microbulbifer sp. str. ABABA 23	k__Bacteria	p__Proteobacteria	c__Gammaproteobacteria	o__Oceanospirillales	f__Alteromonadaceae	g__Microbulbifer	s__unclassified	1418	AB500893.1 gg_id:555088 Microbulbifer sp. str. ABABA 23	2647	2687	3015	3636	5309	5281	5455	3589	3361	3791	2998	3182	3611	3380	3741	3320	5404	4832	5073	2688	1826	1937	3678	2243	3638	2496	2787	2592	4278	3363	1961	1521	2721	2406	2238	2335	3473	2470	2841	2347
k__Bacteria; p__Proteobacteria; c__Gammaproteobacteria; o__Oceanospirillales; f__Alteromonadaceae; g__Microbulbifer; s__unclassified; 1451; EF486352.1 gg_id:222510 Microbulbifer celer str. ISL-39	k__Bacteria	p__Proteobacteria	c__Gammaproteobacteria	o__Oceanospirillales	f__Alteromonadaceae	g__Microbulbifer	s__unclassified	1451	EF486352.1 gg_id:222510 Microbulbifer celer str. ISL-39	1633	1056	879	1307	4267	5187	4109	1252	1422	511	540	563	609	989	1813	413	5461	3745	5075	248	530	399	528	452	155	1485	853	2035	2850	1605	1461	258	1181	1186	1047	701	175	1009	897	781
k__Bacteria; p__Proteobacteria; c__Gammaproteobacteria; o__Oceanospirillales; f__Alteromonadaceae; g__Microbulbifer; s__unclassified; 1518; EF674853.1 gg_id:257184 Microbulbifer halotolerans str. YIM 91118	k__Bacteria	p__Proteobacteria	c__Gammaproteobacteria	o__Oceanospirillales	f__Alteromonadaceae	g__Microbulbifer	s__unclassified	1518	EF674853.1 gg_id:257184 Microbulbifer halotolerans str. YIM 91118	4073	4012	4056	5309	5247	5214	5412	4384	4531	4153	4709	4702	4459	5099	4871	4671	5270	4798	5391	2905	2361	2740	3018	1961	2756	4564	4392	4391	3611	4259	3215	2175	4314	3923	3502	2454	3877	4907	4225	4354
k__Bacteria; p__Proteobacteria; c__Gammaproteobacteria; o__Oceanospirillales; f__Alteromonadaceae; g__Microbulbifer; s__unclassified; 1825; AY224196.1 gg_id:81821 Microbulbifer sp. str. Th/B/38	k__Bacteria	p__Proteobacteria	c__Gammaproteobacteria	o__Oceanospirillales	f__Alteromonadaceae	g__Microbulbifer	s__unclassified	1825	AY224196.1 gg_id:81821 Microbulbifer sp. str. Th/B/38	592	572	622	960	5077	5167	5360	650	803	730	837	890	700	1068	1130	541	5268	5321	5355	418	644	773	698	1073	631	1056	642	898	3681	4462	3880	488	465	718	925	865	444	642	1109	1468
k__Bacteria; p__Proteobacteria; c__Gammaproteobacteria; o__Oceanospirillales; f__Alteromonadaceae; g__Microbulbifer; s__unclassified; 1942; AF479688.1 gg_id:51065 Microbulbifer salipaludis str. SM-1	k__Bacteria	p__Proteobacteria	c__Gammaproteobacteria	o__Oceanospirillales	f__Alteromonadaceae	g__Microbulbifer	s__unclassified	1942	AF479688.1 gg_id:51065 Microbulbifer salipaludis str. SM-1	1048	1150	1094	1563	5337	5440	5431	1459	1271	744	1292	1562	1199	1414	1735	1232	5525	5375	5500	355	2525	1901	383	199	189	1334	1186	1369	4377	4954	4345	104	169	197	335	436	300	1145	1472	1574
k__Bacteria; p__Proteobacteria; c__Gammaproteobacteria; o__Oceanospirillales; f__Alteromonadaceae; g__nsmpVI18; s__unclassified; 1210; EU491487.1 gg_id:263181 Abundance and microbial life ocean crust seafloor lavas Hawai'i South Point X4 clone P0X4b2G11	k__Bacteria	p__Proteobacteria	c__Gammaproteobacteria	o__Oceanospirillales	f__Alteromonadaceae	g__nsmpVI18	s__unclassified	1210	EU491487.1 gg_id:263181 Abundance and microbial life ocean crust seafloor lavas Hawai'i South Point X4 clone P0X4b2G11	5441	5385	5413	5491	5109	5431	4777	5430	5467	5376	5365	5344	5383	5457	5494	5353	5459	4692	5203	5350	5288	5374	5263	4387	5274	5430	5399	5394	5441	4601	4057	5077	5527	5535	5055	4861	5216	5270	5252	5401
k__Bacteria; p__Proteobacteria; c__Gammaproteobacteria; o__Oceanospirillales; f__Alteromonadaceae; g__Simidua; s__unclassified; 1057; GQ872422.1 gg_id:569907 Simiduia sp. str. M2-5	k__Bacteria	p__Proteobacteria	c__Gammaproteobacteria	o__Oceanospirillales	f__Alteromonadaceae	g__Simidua	s__unclassified	1057	GQ872422.1 gg_id:569907 Simiduia sp. str. M2-5	2691	2677	2448	3190	1247	1884	1940	2209	2608	2410	3213	2801	2995	2982	2796	2910	1873	1485	2020	1802	1779	2185	1954	1177	1800	3201	3041	2953	1235	1139	1523	891	2983	3264	645	1172	1390	2815	2816	2727
k__Bacteria; p__Proteobacteria; c__Gammaproteobacteria; o__Oceanospirillales; f__Alteromonadaceae; g__Spongiibacter; s__unclassified; 1347; FJ202639.1 gg_id:341703 and White Plague Disease-Induced Changes Caribbean Coral Montastraea faveolata kept aquarium 23 days clone SGUS1106	k__Bacteria	p__Proteobacteria	c__Gammaproteobacteria	o__Oceanospirillales	f__Alteromonadaceae	g__Spongiibacter	s__unclassified	1347	FJ202639.1 gg_id:341703 and White Plague Disease-Induced Changes Caribbean Coral Montastraea faveolata kept aquarium 23 days clone SGUS1106	2440	2101	1860	3161	718	1827	1546	2910	3091	3121	3311	2964	2684	3348	2777	2897	3058	2172	3005	1264	1651	2032	1390	1085	801	3891	3552	2979	1659	2443	1967	866	247	323	2036	1622	1118	3351	3137	3543
k__Bacteria; p__Proteobacteria; c__Gammaproteobacteria; o__Alteromonadales; f__Alteromonadaceae; g__unclassified; s__unclassified; 1434; AB473549.1 gg_id:419632 Aestuariibacter sp. NT-2008 str. Sd 2-38 (= KMM 3894)	k__Bacteria	p__Proteobacteria	c__Gammaproteobacteria	o__Alteromonadales	f__Alteromonadaceae	g__unclassified	s__unclassified	1434	AB473549.1 gg_id:419632 Aestuariibacter sp. NT-2008 str. Sd 2-38 (= KMM 3894)	3369	3300	2936	2760	4771	4389	4617	1766	2818	1339	1500	1899	3038	3387	2911	2602	3121	3916	4032	2001	2284	1540	3312	2425	3367	1778	1769	1987	4153	3739	4058	2373	2949	2086	3436	1798	2066	1151	1591	2121
k__Bacteria; p__Proteobacteria; c__Gammaproteobacteria; o__Alteromonadales; f__Alteromonadaceae; g__unclassified; s__unclassified; 2254; AM882575.1 gg_id:316071 Structure along hydrocarbon contamination coastal sediment oil polluted water petrochemical treatment plant clone 22 EDB3	k__Bacteria	p__Proteobacteria	c__Gammaproteobacteria	o__Alteromonadales	f__Alteromonadaceae	g__unclassified	s__unclassified	2254	AM882575.1 gg_id:316071 Structure along hydrocarbon contamination coastal sediment oil polluted water petrochemical treatment plant clone 22 EDB3	1057	1107	971	926	3597	4268	3759	690	778	1021	714	498	893	890	1062	930	3649	4280	4382	459	471	518	346	148	351	663	1080	911	2510	3320	2546	264	2108	2225	201	369	452	855	1319	730
k__Bacteria; p__Proteobacteria; c__Gammaproteobacteria; o__Alteromonadales; f__Alteromonadaceae; g__unclassified; s__unclassified; 6671; AM183347.1 gg_id:155988 Alishewanella baltica str. BA131	k__Bacteria	p__Proteobacteria	c__Gammaproteobacteria	o__Alteromonadales	f__Alteromonadaceae	g__unclassified	s__unclassified	6671	AM183347.1 gg_id:155988 Alishewanella baltica str. BA131	1255	752	645	946	2602	3530	2714	627	975	941	1417	1413	842	761	1483	924	3295	3598	3609	840	1229	1463	934	1202	757	907	1268	973	2821	2931	2477	1560	2444	2968	1408	1120	839	980	1155	1120
k__Bacteria; p__Proteobacteria; c__Gammaproteobacteria; o__Alteromonadales; f__Alteromonadaceae; g__unclassified; s__unclassified; 858; GU108538.1 gg_id:591045 active chemolithoautotrophic prokaryotes sulfidic zone Black pelagic redoxcline determined based stable isotope probing 145m depth NW-Black Sea clone III31-21	k__Bacteria	p__Proteobacteria	c__Gammaproteobacteria	o__Alteromonadales	f__Alteromonadaceae	g__unclassified	s__unclassified	858	GU108538.1 gg_id:591045 active chemolithoautotrophic prokaryotes sulfidic zone Black pelagic redoxcline determined based stable isotope probing 145m depth NW-Black Sea clone III31-21	766	599	494	796	1417	2382	1906	273	450	2303	491	597	961	712	523	701	1921	2311	2332	929	885	2017	624	652	1096	1035	521	956	1947	1622	1501	818	1244	1211	611	783	2175	628	682	1743
k__Bacteria; p__Proteobacteria; c__Gammaproteobacteria; o__Oceanospirillales; f__Alteromonadaceae; g__unclassified; s__unclassified; 1468; GQ920839.1 gg_id:550044 Marinimicrobium sp. str. SX15	k__Bacteria	p__Proteobacteria	c__Gammaproteobacteria	o__Oceanospirillales	f__Alteromonadaceae	g__unclassified	s__unclassified	1468	GQ920839.1 gg_id:550044 Marinimicrobium sp. str. SX15	3959	3998	4150	4368	4863	4983	5017	3981	4136	4368	3953	4282	3706	4254	5007	3824	4868	4709	4919	4900	4818	4974	4913	4138	4621	3911	3519	3495	3604	4173	3265	3643	3674	4003	3040	3365	4275	3328	3354	2829
k__Bacteria; p__Synergistetes; c__Synergistia; o__Synergistales; f__Anaerobaculaceae; g__Anaerobaculum; s__Anaerobaculum hydrogeniformans; 55350; NZ_ACJX02000009.1 gg_id:484357 Anaerobaculum hydrogeniformans str. ATCC BAA-1850	k__Bacteria	p__Synergistetes	c__Synergistia	o__Synergistales	f__Anaerobaculaceae	g__Anaerobaculum	s__Anaerobaculum hydrogeniformans	55350	NZ_ACJX02000009.1 gg_id:484357 Anaerobaculum hydrogeniformans str. ATCC BAA-1850	4001	4731	4707	4574	4711	4892	5173	4755	4168	4778	4531	4695	4376	4466	4661	4290	4746	5287	5182	4259	3752	3795	4308	3962	2732	4589	4146	4465	4585	5028	5015	3441	5005	4877	3563	3912	4326	4316	4289	4195
k__Bacteria; p__Firmicutes; c__Clostridia; o__Natranaerobiales; f__Anaerobrancaceae; g__A55_D21; s__unclassified; 48910; EF559004.1 gg_id:248896 Microbial functional groups solid waste digestor stable isotope probing thermophilic anaerobic digester 55 degrees celsius clone C55_D6_L_B_A05	k__Bacteria	p__Firmicutes	c__Clostridia	o__Natranaerobiales	f__Anaerobrancaceae	g__A55_D21	s__unclassified	48910	EF559004.1 gg_id:248896 Microbial functional groups solid waste digestor stable isotope probing thermophilic anaerobic digester 55 degrees celsius clone C55_D6_L_B_A05	1167	1380	1282	1335	1584	1243	960	638	800	909	906	996	932	812	1019	1304	2145	2343	2092	1496	2108	1615	2370	2438	1982	1344	1440	1392	1240	1575	1212	2356	2593	2894	3060	2198	2172	1647	1820	1646
k__Bacteria; p__Firmicutes; c__Clostridia; o__Natranaerobiales; f__Anaerobrancaceae; g__Dethiobacter; s__unclassified; 48716; EF422412.2 gg_id:224884 Dethiobacter alkaliphilus str. AHT1	k__Bacteria	p__Firmicutes	c__Clostridia	o__Natranaerobiales	f__Anaerobrancaceae	g__Dethiobacter	s__unclassified	48716	EF422412.2 gg_id:224884 Dethiobacter alkaliphilus str. AHT1	2236	3153	2558	1998	1550	1305	1949	1943	1427	1629	2043	1574	1340	1326	1285	2016	743	1292	962	1520	1705	1644	3911	3227	3339	1483	1928	1812	467	484	368	2969	1536	1601	3864	3676	3341	1992	1906	3000
k__Bacteria; p__Chloroflexi; c__Anaerolineae; o__Anaerolineales; f__Anaerolinaceae; g__A4b; s__unclassified; 53028; AF234733.1 gg_id:53925 sludge clone S14	k__Bacteria	p__Chloroflexi	c__Anaerolineae	o__Anaerolineales	f__Anaerolinaceae	g__A4b	s__unclassified	53028	AF234733.1 gg_id:53925 sludge clone S14	3669	3608	3881	3152	4107	3709	4167	4008	3834	4635	4430	4171	4066	4410	4455	4116	4378	4618	4674	3816	3756	4053	3779	3704	3631	3933	3633	3926	4034	3944	4298	4018	4685	4737	3806	3682	3527	3606	3800	3846
k__Bacteria; p__Chloroflexi; c__Anaerolineae; o__Anaerolineales; f__Anaerolinaceae; g__A4b; s__unclassified; 53045; FJ481330.1 gg_id:565487 Microbes marine sponges sponge tissue clone XB3E04F	k__Bacteria	p__Chloroflexi	c__Anaerolineae	o__Anaerolineales	f__Anaerolinaceae	g__A4b	s__unclassified	53045	FJ481330.1 gg_id:565487 Microbes marine sponges sponge tissue clone XB3E04F	618	566	612	953	285	652	1010	850	875	1636	1177	1247	1399	1066	677	1179	952	1834	1145	1048	1393	1103	739	1370	888	1871	1915	2188	810	1058	1066	570	691	1085	880	833	744	2348	2198	1789
k__Bacteria; p__Chloroflexi; c__Anaerolineae; o__Anaerolineales; f__Anaerolinaceae; g__A4b; s__unclassified; 53365; FJ478663.1 gg_id:583735 species richness estimates obtained nearly and simulated pyrosequencing-generated fragments -based surveys undisturbed tall grass prairie top 5 cm clone p11f07ok	k__Bacteria	p__Chloroflexi	c__Anaerolineae	o__Anaerolineales	f__Anaerolinaceae	g__A4b	s__unclassified	53365	FJ478663.1 gg_id:583735 species richness estimates obtained nearly and simulated pyrosequencing-generated fragments -based surveys undisturbed tall grass prairie top 5 cm clone p11f07ok	4011	4009	4142	3751	2525	2802	2908	3239	3660	3021	3545	3654	4145	3793	3526	4000	3011	3587	3373	3265	3329	3199	3937	3107	3195	3381	3745	3931	2990	2324	2739	2960	3175	3642	3835	3644	3362	4298	4398	3945
k__Bacteria; p__Chloroflexi; c__Anaerolineae; o__Anaerolineales; f__Anaerolinaceae; g__A4b; s__unclassified; 53444; EF516563.1 gg_id:223701 grassland soil clone FCPT422	k__Bacteria	p__Chloroflexi	c__Anaerolineae	o__Anaerolineales	f__Anaerolinaceae	g__A4b	s__unclassified	53444	EF516563.1 gg_id:223701 grassland soil clone FCPT422	3230	3162	3915	3255	2500	2106	2765	3208	3297	2672	3916	3351	3628	2644	3123	3314	2511	2164	2594	3158	3827	3467	4150	3536	3922	2895	3405	3518	2224	2121	2022	3656	3144	3839	4264	4016	4272	3817	4445	3780
k__Bacteria; p__Chloroflexi; c__Anaerolineae; o__Anaerolineales; f__Anaerolinaceae; g__A4b; s__unclassified; 53640; EU133974.1 gg_id:251353 tallgrass prarie soil clone FFCH9554	k__Bacteria	p__Chloroflexi	c__Anaerolineae	o__Anaerolineales	f__Anaerolinaceae	g__A4b	s__unclassified	53640	EU133974.1 gg_id:251353 tallgrass prarie soil clone FFCH9554	2331	2225	2290	2345	2495	1842	2185	2892	2290	2319	3516	3059	3243	2789	1962	1978	1658	1122	752	2516	3339	2629	2592	3391	2570	2251	3445	3229	1556	808	735	3752	2999	3782	2964	3052	3293	3103	2867	3027
k__Bacteria; p__Chloroflexi; c__Anaerolineae; o__Anaerolineales; f__Anaerolinaceae; g__A4b; s__unclassified; 53690; EU134013.1 gg_id:248412 tallgrass prarie soil clone FFCH5168	k__Bacteria	p__Chloroflexi	c__Anaerolineae	o__Anaerolineales	f__Anaerolinaceae	g__A4b	s__unclassified	53690	EU134013.1 gg_id:248412 tallgrass prarie soil clone FFCH5168	5423	5335	5405	5295	5021	4864	4909	5158	5191	4961	5286	5225	5261	5235	5099	5196	5149	4998	4886	5264	5297	5225	5365	5376	5051	5168	5089	5254	5336	5248	5058	5407	5050	5143	5403	5412	5301	5316	5323	5354
k__Bacteria; p__Chloroflexi; c__Anaerolineae; o__Anaerolineales; f__Anaerolinaceae; g__A4b; s__unclassified; 53900; FM253644.1 gg_id:308698 Rock gold mine unusually microbial biofilm clone C04-2	k__Bacteria	p__Chloroflexi	c__Anaerolineae	o__Anaerolineales	f__Anaerolinaceae	g__A4b	s__unclassified	53900	FM253644.1 gg_id:308698 Rock gold mine unusually microbial biofilm clone C04-2	1336	1282	1599	1375	1838	1577	2321	1815	2059	1934	1596	1699	1472	1926	1917	1798	1513	1818	1947	1772	2380	2542	3635	3299	3518	1845	2025	2196	1052	1132	1224	2196	2188	2662	3211	2813	3476	2765	2843	2793
k__Bacteria; p__Chloroflexi; c__Anaerolineae; o__Anaerolineales; f__Anaerolinaceae; g__A4b; s__unclassified; 53906; FJ479099.1 gg_id:576689 species richness estimates obtained nearly and simulated pyrosequencing-generated fragments -based surveys undisturbed tall grass prairie top 5 cm clone p8g15ok	k__Bacteria	p__Chloroflexi	c__Anaerolineae	o__Anaerolineales	f__Anaerolinaceae	g__A4b	s__unclassified	53906	FJ479099.1 gg_id:576689 species richness estimates obtained nearly and simulated pyrosequencing-generated fragments -based surveys undisturbed tall grass prairie top 5 cm clone p8g15ok	4454	4778	5101	4553	4944	3999	4274	3822	4179	3125	3558	4130	3981	4141	5215	4133	4537	4003	4229	4104	3978	4068	4529	3486	4235	3991	4005	4481	4451	4279	4173	3450	4417	4748	4535	4182	4273	4005	4465	3962
k__Bacteria; p__Chloroflexi; c__Anaerolineae; o__Anaerolineales; f__Anaerolinaceae; g__A4b; s__unclassified; 53922; FJ481242.1 gg_id:546971 Microbes marine sponges sponge tissue clone XA2F07F	k__Bacteria	p__Chloroflexi	c__Anaerolineae	o__Anaerolineales	f__Anaerolinaceae	g__A4b	s__unclassified	53922	FJ481242.1 gg_id:546971 Microbes marine sponges sponge tissue clone XA2F07F	4376	4162	4431	4032	3764	3329	2204	3532	3732	2760	3765	3691	4055	3424	3694	3830	4175	2779	2231	3827	4047	3934	4937	4476	4735	3852	4352	4496	4277	2498	2072	3821	2779	3178	4799	4849	5165	4817	4835	4912
k__Bacteria; p__Chloroflexi; c__Anaerolineae; o__Anaerolineales; f__Anaerolinaceae; g__A4b; s__unclassified; 53946; EF019589.1 gg_id:215379 aspen rhizosphere clone Elev_16S_1110	k__Bacteria	p__Chloroflexi	c__Anaerolineae	o__Anaerolineales	f__Anaerolinaceae	g__A4b	s__unclassified	53946	EF019589.1 gg_id:215379 aspen rhizosphere clone Elev_16S_1110	4568	4439	4906	4349	3861	3807	4546	2817	4663	4502	4890	4741	4862	4322	4288	4455	3671	3515	3324	4737	4744	4705	4731	4492	4578	4194	4598	4280	3648	3184	2890	5188	3810	4330	4761	5023	4914	4611	4920	4645
k__Bacteria; p__Chloroflexi; c__Anaerolineae; o__Anaerolineales; f__Anaerolinaceae; g__A4b; s__unclassified; 53960; EF126266.1 gg_id:270948 Phototrophic microbial build laminated Fe-formations on Sulawesi Indonesia mesophilic terrestrial mat clone MMA40	k__Bacteria	p__Chloroflexi	c__Anaerolineae	o__Anaerolineales	f__Anaerolinaceae	g__A4b	s__unclassified	53960	EF126266.1 gg_id:270948 Phototrophic microbial build laminated Fe-formations on Sulawesi Indonesia mesophilic terrestrial mat clone MMA40	5410	5412	5450	5385	5180	4877	5029	5394	5295	5368	5407	5402	5369	5385	5343	5383	5179	5067	5202	4988	4823	5038	5266	4555	5128	5355	5487	5367	5226	4716	4546	4845	5499	5506	4897	4789	5138	5214	5346	5360
k__Bacteria; p__Chloroflexi; c__Anaerolineae; o__Anaerolineales; f__Anaerolinaceae; g__A4b; s__unclassified; 53970; FM253645.1 gg_id:316115 Rock gold mine unusually microbial biofilm clone C05-2	k__Bacteria	p__Chloroflexi	c__Anaerolineae	o__Anaerolineales	f__Anaerolinaceae	g__A4b	s__unclassified	53970	FM253645.1 gg_id:316115 Rock gold mine unusually microbial biofilm clone C05-2	605	477	596	818	232	460	493	615	726	924	848	1102	919	688	663	1340	517	779	725	1187	1481	1658	1414	1721	1278	1026	1238	1182	633	1259	908	1177	1322	1433	1218	1257	1160	1462	1998	1546
k__Bacteria; p__Chloroflexi; c__Anaerolineae; o__Anaerolineales; f__Anaerolinaceae; g__Anaerolinea; s__unclassified; 58242; CU922908.1 gg_id:564996 Towards definition core microorganisms involved digestion mesophilic anaerobic digester which treats municipal wastewater sludge clone	k__Bacteria	p__Chloroflexi	c__Anaerolineae	o__Anaerolineales	f__Anaerolinaceae	g__Anaerolinea	s__unclassified	58242	CU922908.1 gg_id:564996 Towards definition core microorganisms involved digestion mesophilic anaerobic digester which treats municipal wastewater sludge clone	54	63	54	54	26	45	34	54	74	76	77	73	57	40	53	97	244	242	186	273	373	437	376	278	236	68	80	74	314	259	546	437	109	115	555	541	446	149	124	137
k__Bacteria; p__Chloroflexi; c__Anaerolineae; o__Anaerolineales; f__Anaerolinaceae; g__BPC110; s__unclassified; 58288; GU061267.1 gg_id:593453 Evaluation culturing methods cultivate previously Yel Sea intertidal beach seawater 20 m depth clone 20m-2	k__Bacteria	p__Chloroflexi	c__Anaerolineae	o__Anaerolineales	f__Anaerolinaceae	g__BPC110	s__unclassified	58288	GU061267.1 gg_id:593453 Evaluation culturing methods cultivate previously Yel Sea intertidal beach seawater 20 m depth clone 20m-2	2508	2441	3360	2174	2489	2844	2692	2140	3146	2922	2723	3238	3138	3119	3150	3220	2510	3083	3016	2697	2710	3101	3444	3284	3539	2662	2833	2893	2293	1868	2623	3292	2664	3170	3290	3223	3632	3502	3312	3096
k__Bacteria; p__Chloroflexi; c__Anaerolineae; o__Anaerolineales; f__Anaerolinaceae; g__BPC110; s__unclassified; 58470; FN396699.1 gg_id:549125 constant flux thermophilic cold seabed Arctic marine surface sediment clone s5_0_V_21	k__Bacteria	p__Chloroflexi	c__Anaerolineae	o__Anaerolineales	f__Anaerolinaceae	g__BPC110	s__unclassified	58470	FN396699.1 gg_id:549125 constant flux thermophilic cold seabed Arctic marine surface sediment clone s5_0_V_21	1189	1390	1491	1408	1155	1995	1396	1772	1706	2374	1885	1632	1410	1484	2014	1009	1350	2398	2166	2120	2035	1998	1985	1160	1666	2642	2337	3043	642	1035	813	2703	1665	1652	2824	2963	3781	2958	2222	2427
k__Bacteria; p__Chloroflexi; c__Anaerolineae; o__Anaerolineales; f__Anaerolinaceae; g__C1_B004; s__unclassified; 58151; EF198026.1 gg_id:195376 Microbial structures and thermophilic methanogenic consortia anaerobic mesophilic phenol-degrading enrichment clone MP15	k__Bacteria	p__Chloroflexi	c__Anaerolineae	o__Anaerolineales	f__Anaerolinaceae	g__C1_B004	s__unclassified	58151	EF198026.1 gg_id:195376 Microbial structures and thermophilic methanogenic consortia anaerobic mesophilic phenol-degrading enrichment clone MP15	16	11	16	8	24	18	16	2	13	22	12	10	18	13	13	14	10	13	6	42	47	72	54	99	52	33	45	102	36	25	55	65	9	14	181	161	374	96	276	234
k__Bacteria; p__Chloroflexi; c__Anaerolineae; o__Anaerolineales; f__Anaerolinaceae; g__C1_B004; s__unclassified; 58589; EU542512.1 gg_id:264526 Effects chemical structure concentration on pathways microbial during dechlorination coplanar PCBs slurries sediment and soil slurry clone Er-LLAYS-49	k__Bacteria	p__Chloroflexi	c__Anaerolineae	o__Anaerolineales	f__Anaerolinaceae	g__C1_B004	s__unclassified	58589	EU542512.1 gg_id:264526 Effects chemical structure concentration on pathways microbial during dechlorination coplanar PCBs slurries sediment and soil slurry clone Er-LLAYS-49	918	1053	1563	1434	1038	897	1086	1154	1198	918	1568	1397	1580	1542	1132	1228	1997	1817	1576	1305	1298	1379	2487	2049	2671	1104	1442	1624	1293	1011	1073	1229	1310	1817	2159	1907	2653	1734	1655	1666
k__Bacteria; p__Chloroflexi; c__Anaerolineae; o__Anaerolineales; f__Anaerolinaceae; g__CFB-26; s__unclassified; 58054; EF688367.1 gg_id:242454 soil clone F6-01	k__Bacteria	p__Chloroflexi	c__Anaerolineae	o__Anaerolineales	f__Anaerolinaceae	g__CFB-26	s__unclassified	58054	EF688367.1 gg_id:242454 soil clone F6-01	1339	1258	1182	1844	1978	1997	2689	1828	1798	2536	1777	2239	1898	1877	1781	2185	1402	1986	2021	2279	2384	2444	2598	2759	2289	3204	2847	3183	1442	1874	1598	2277	2680	2226	2598	2581	2880	4376	4037	3717
k__Bacteria; p__Chloroflexi; c__Anaerolineae; o__Anaerolineales; f__Anaerolinaceae; g__DRC31; s__unclassified; 57991; DQ811864.1 gg_id:168417 mangrove soil clone MSB-3D4	k__Bacteria	p__Chloroflexi	c__Anaerolineae	o__Anaerolineales	f__Anaerolinaceae	g__DRC31	s__unclassified	57991	DQ811864.1 gg_id:168417 mangrove soil clone MSB-3D4	821	667	1023	740	250	327	259	658	763	437	762	606	822	513	516	431	255	302	214	494	682	625	1647	1547	1004	488	587	897	115	438	588	744	307	324	1313	888	536	997	991	1178
k__Bacteria; p__Chloroflexi; c__Anaerolineae; o__Anaerolineales; f__Anaerolinaceae; g__DRC31; s__unclassified; 58134; EF125394.1 gg_id:193982 soil naked tidal flat sediment near mangrove clone MSB-1B8	k__Bacteria	p__Chloroflexi	c__Anaerolineae	o__Anaerolineales	f__Anaerolinaceae	g__DRC31	s__unclassified	58134	EF125394.1 gg_id:193982 soil naked tidal flat sediment near mangrove clone MSB-1B8	47	42	83	36	36	80	27	72	240	138	39	32	33	57	96	61	58	80	107	86	116	146	178	93	115	20	18	68	33	61	63	46	60	62	96	104	79	29	41	32
k__Bacteria; p__Chloroflexi; c__Anaerolineae; o__Anaerolineales; f__Anaerolinaceae; g__DRC31; s__unclassified; 58712; EU283567.1 gg_id:278710 Model Early Earth Harbors Deeply Divergent Divisions Anderson Lake clone A379	k__Bacteria	p__Chloroflexi	c__Anaerolineae	o__Anaerolineales	f__Anaerolinaceae	g__DRC31	s__unclassified	58712	EU283567.1 gg_id:278710 Model Early Earth Harbors Deeply Divergent Divisions Anderson Lake clone A379	2457	2524	2866	2750	1819	1319	2135	3540	3016	3290	3803	3309	3676	3062	2050	3116	396	680	814	1594	1367	1512	2869	2991	2686	2988	3705	3201	799	859	1129	1680	905	1392	2590	2217	2888	3979	3566	3806
k__Bacteria; p__Chloroflexi; c__Anaerolineae; o__Anaerolineales; f__Anaerolinaceae; g__DRC31; s__unclassified; 58726; FJ478574.1 gg_id:582447 species richness estimates obtained nearly and simulated pyrosequencing-generated fragments -based surveys undisturbed tall grass prairie top 5 cm clone p8c20ok	k__Bacteria	p__Chloroflexi	c__Anaerolineae	o__Anaerolineales	f__Anaerolinaceae	g__DRC31	s__unclassified	58726	FJ478574.1 gg_id:582447 species richness estimates obtained nearly and simulated pyrosequencing-generated fragments -based surveys undisturbed tall grass prairie top 5 cm clone p8c20ok	3494	3188	4001	3784	3119	3034	3348	3005	3729	2804	3542	3536	3562	3347	3681	3520	2632	2603	2833	1853	2207	2129	3494	2409	2576	2749	3047	3896	2206	2538	2490	1383	2699	2877	2957	2873	3228	3882	4229	3817
k__Bacteria; p__Chloroflexi; c__Anaerolineae; o__Anaerolineales; f__Anaerolinaceae; g__GCA004; s__unclassified; 57801; FJ264602.1 gg_id:323817 Manganese and Iron Dependent Anaerobic Oxidation Methane methane seep sediment clone Mn3b-B1	k__Bacteria	p__Chloroflexi	c__Anaerolineae	o__Anaerolineales	f__Anaerolinaceae	g__GCA004	s__unclassified	57801	FJ264602.1 gg_id:323817 Manganese and Iron Dependent Anaerobic Oxidation Methane methane seep sediment clone Mn3b-B1	1055	1104	832	880	363	472	789	3625	2478	4156	2005	2585	2172	1969	1360	2322	572	472	865	2175	1874	2771	1960	2889	2147	1852	1543	1483	2674	1799	2910	2097	1309	1802	1473	1581	1773	2987	2258	3696
k__Bacteria; p__Chloroflexi; c__Anaerolineae; o__Anaerolineales; f__Anaerolinaceae; g__GCA004; s__unclassified; 58741; FJ264751.1 gg_id:319179 Manganese and Iron Dependent Anaerobic Oxidation Methane methane seep sediment clone livecontrolB17	k__Bacteria	p__Chloroflexi	c__Anaerolineae	o__Anaerolineales	f__Anaerolinaceae	g__GCA004	s__unclassified	58741	FJ264751.1 gg_id:319179 Manganese and Iron Dependent Anaerobic Oxidation Methane methane seep sediment clone livecontrolB17	2694	2246	2671	2219	2608	1925	3571	2636	2645	2257	3403	3080	3488	2924	2321	2836	2437	2261	2116	1790	2103	2231	3523	2977	3255	2578	2994	3176	2532	1890	1723	1902	2465	3008	3489	3414	3831	3662	3569	3550
k__Bacteria; p__Chloroflexi; c__Anaerolineae; o__Anaerolineales; f__Anaerolinaceae; g__GN14; s__unclassified; 57823; EU385891.1 gg_id:274098 Stratified microbes sediments Core MD05-2902 subseafloor sediment South China Sea clone MD2902-B73	k__Bacteria	p__Chloroflexi	c__Anaerolineae	o__Anaerolineales	f__Anaerolinaceae	g__GN14	s__unclassified	57823	EU385891.1 gg_id:274098 Stratified microbes sediments Core MD05-2902 subseafloor sediment South China Sea clone MD2902-B73	3077	2894	3905	4051	1236	2177	3678	2978	4157	3306	2817	2787	3054	4467	4141	3066	2078	1541	2291	2559	3108	2749	3996	2581	3254	3821	3055	3700	1236	1833	1849	1909	3623	2577	3306	3175	3498	3766	3451	3442
k__Bacteria; p__Chloroflexi; c__Anaerolineae; o__Anaerolineales; f__Anaerolinaceae; g__GN14; s__unclassified; 58548; EU812967.1 gg_id:324201 Microbial structure mesophilic reactors biogas reactor fed corn silage clone TUM-Mbac-MR4-B1-KC34	k__Bacteria	p__Chloroflexi	c__Anaerolineae	o__Anaerolineales	f__Anaerolinaceae	g__GN14	s__unclassified	58548	EU812967.1 gg_id:324201 Microbial structure mesophilic reactors biogas reactor fed corn silage clone TUM-Mbac-MR4-B1-KC34	2378	1897	2391	2095	1479	1533	1703	2644	2694	2847	1704	1926	1727	2228	2648	1824	1256	1558	1810	3651	3516	4209	3286	3934	3592	2604	2201	2851	1328	1553	1617	3551	2405	2565	3345	2993	2957	2928	3279	2676
k__Bacteria; p__Chloroflexi; c__Anaerolineae; o__Anaerolineales; f__Anaerolinaceae; g__OPB11; s__unclassified; 53133; EU488065.1 gg_id:573706 lucinid bivalve- symbiotic system: significance geochemical habitat on symbiont and siliciclastic sedment Thalassia sea grass bed clone CK_1C4_38	k__Bacteria	p__Chloroflexi	c__Anaerolineae	o__Anaerolineales	f__Anaerolinaceae	g__OPB11	s__unclassified	53133	EU488065.1 gg_id:573706 lucinid bivalve- symbiotic system: significance geochemical habitat on symbiont and siliciclastic sedment Thalassia sea grass bed clone CK_1C4_38	2345	2842	3466	2853	2487	2956	3039	2429	2306	2528	2318	2717	2589	3767	3034	2846	2134	1359	2083	1975	1854	2131	2057	1722	2116	2830	2707	2581	2243	1692	1539	1335	2809	2382	1714	1975	2098	2865	2968	2637
k__Bacteria; p__Chloroflexi; c__Anaerolineae; o__Anaerolineales; f__Anaerolinaceae; g__OPB11; s__unclassified; 53139; FJ264758.1 gg_id:333224 Manganese and Iron Dependent Anaerobic Oxidation Methane methane seep sediment clone livecontrolB24	k__Bacteria	p__Chloroflexi	c__Anaerolineae	o__Anaerolineales	f__Anaerolinaceae	g__OPB11	s__unclassified	53139	FJ264758.1 gg_id:333224 Manganese and Iron Dependent Anaerobic Oxidation Methane methane seep sediment clone livecontrolB24	3685	3536	3887	4142	1669	1753	1762	2661	3479	2835	2861	2782	3039	3235	4043	3623	1929	742	442	4157	4383	4528	3946	4002	3178	4214	3942	4475	3946	1860	2338	4088	3926	2747	4686	4451	4717	3965	4359	4087
k__Bacteria; p__Chloroflexi; c__Anaerolineae; o__Anaerolineales; f__Anaerolinaceae; g__OPB11; s__unclassified; 53274; GQ850583.1 gg_id:571883 bottom water northern Bering Sea clone d147	k__Bacteria	p__Chloroflexi	c__Anaerolineae	o__Anaerolineales	f__Anaerolinaceae	g__OPB11	s__unclassified	53274	GQ850583.1 gg_id:571883 bottom water northern Bering Sea clone d147	3573	3760	3404	3543	3797	2959	2933	3415	3881	4662	2209	2611	2553	2990	3338	2906	3412	3440	4057	4762	5007	5083	5243	4401	5122	4220	3349	4072	4161	4522	4741	4171	3132	3408	4705	4893	4305	3665	4198	4044
k__Bacteria; p__Chloroflexi; c__Anaerolineae; o__Anaerolineales; f__Anaerolinaceae; g__OPB11; s__unclassified; 53296; EU245598.1 gg_id:252162 Miniprimer new lens viewing world hypersaline microbial mat clone MAT-CR-M3-E06	k__Bacteria	p__Chloroflexi	c__Anaerolineae	o__Anaerolineales	f__Anaerolinaceae	g__OPB11	s__unclassified	53296	EU245598.1 gg_id:252162 Miniprimer new lens viewing world hypersaline microbial mat clone MAT-CR-M3-E06	2441	1825	2713	2288	1731	1689	1874	1896	2555	1923	2396	2324	2295	2101	2339	2292	2084	1630	1436	1111	1563	1593	1563	1573	1398	1766	1866	2704	2093	1003	1199	1348	1674	1191	2016	1682	1604	2445	2928	2489
k__Bacteria; p__Chloroflexi; c__Anaerolineae; o__Anaerolineales; f__Anaerolinaceae; g__OPB11; s__unclassified; 58508; EU245596.1 gg_id:241036 Miniprimer new lens viewing world hypersaline microbial mat clone MAT-CR-M3-E04	k__Bacteria	p__Chloroflexi	c__Anaerolineae	o__Anaerolineales	f__Anaerolinaceae	g__OPB11	s__unclassified	58508	EU245596.1 gg_id:241036 Miniprimer new lens viewing world hypersaline microbial mat clone MAT-CR-M3-E04	4872	4899	4925	5021	4315	4334	4900	4628	4819	4536	5075	4960	4999	4633	4789	4608	3164	3649	3666	4648	4892	4640	5050	4997	4820	4836	4857	4903	2917	4339	3177	4921	4227	4234	5102	5067	5075	4683	4791	4863
k__Bacteria; p__Chloroflexi; c__Anaerolineae; o__Anaerolineales; f__Anaerolinaceae; g__OPB11; s__unclassified; 58581; EU245948.1 gg_id:239373 Miniprimer new lens viewing world hypersaline microbial mat clone MAT-CR-M8-E10	k__Bacteria	p__Chloroflexi	c__Anaerolineae	o__Anaerolineales	f__Anaerolinaceae	g__OPB11	s__unclassified	58581	EU245948.1 gg_id:239373 Miniprimer new lens viewing world hypersaline microbial mat clone MAT-CR-M8-E10	3629	3788	3187	3798	3644	3493	3529	4245	4074	4031	4181	4340	4077	3997	3798	3897	3516	2618	2908	3792	3916	3837	4278	3825	4181	3568	3849	4139	2969	2940	3164	3941	4324	4345	4206	3944	4284	4273	4487	4219
k__Bacteria; p__Chloroflexi; c__Anaerolineae; o__Anaerolineales; f__Anaerolinaceae; g__OPB11; s__unclassified; 58609; GQ848217.1 gg_id:536506 and Archaeal Xiarinur Soda Lake Water-sediment Interface water-sediment interface clone x126	k__Bacteria	p__Chloroflexi	c__Anaerolineae	o__Anaerolineales	f__Anaerolinaceae	g__OPB11	s__unclassified	58609	GQ848217.1 gg_id:536506 and Archaeal Xiarinur Soda Lake Water-sediment Interface water-sediment interface clone x126	5428	5471	5470	5368	3892	3753	3502	5204	5270	4447	5166	5060	5348	5271	5141	5242	4091	1855	1756	5020	4955	4652	5342	4929	5297	5332	5379	5412	4487	1731	1692	5250	4446	4478	5295	5378	5304	5442	5415	5481
k__Bacteria; p__Chloroflexi; c__Anaerolineae; o__Anaerolineales; f__Anaerolinaceae; g__OPB11; s__unclassified; 58618; EU245058.1 gg_id:238582 Miniprimer new lens viewing world hypersaline microbial mat clone MAT-CR-H1-C02	k__Bacteria	p__Chloroflexi	c__Anaerolineae	o__Anaerolineales	f__Anaerolinaceae	g__OPB11	s__unclassified	58618	EU245058.1 gg_id:238582 Miniprimer new lens viewing world hypersaline microbial mat clone MAT-CR-H1-C02	4439	4247	4440	4589	3716	3154	3773	4084	4206	4630	4067	4053	4069	4389	4537	4209	3141	3176	2959	4708	5274	4910	5154	4656	5145	4150	4071	4308	3265	4120	3588	4947	3777	3904	5081	5119	4965	3812	4178	3969
k__Bacteria; p__Chloroflexi; c__Anaerolineae; o__Anaerolineales; f__Anaerolinaceae; g__OPB11; s__unclassified; 58718; EU488090.1 gg_id:543473 lucinid bivalve- symbiotic system: significance geochemical habitat on symbiont and siliciclastic sedment Thalassia sea grass bed clone CK_1C4_61	k__Bacteria	p__Chloroflexi	c__Anaerolineae	o__Anaerolineales	f__Anaerolinaceae	g__OPB11	s__unclassified	58718	EU488090.1 gg_id:543473 lucinid bivalve- symbiotic system: significance geochemical habitat on symbiont and siliciclastic sedment Thalassia sea grass bed clone CK_1C4_61	1355	1159	1478	1561	532	1037	636	711	1613	1014	1301	1274	1146	1481	1530	1540	407	392	403	1415	2677	2339	4116	2001	3272	1230	1047	2168	371	337	417	598	580	481	2936	2902	1779	2298	2264	2029
k__Bacteria; p__Chloroflexi; c__Anaerolineae; o__Anaerolineales; f__Anaerolinaceae; g__S0208; s__unclassified; 52111; EU979011.1 gg_id:312328 Effects intercropping Rhizobium inoculation on microbial biomass and rhizosphere bean (Vicia faba L.) soil clone g2	k__Bacteria	p__Chloroflexi	c__Anaerolineae	o__Anaerolineales	f__Anaerolinaceae	g__S0208	s__unclassified	52111	EU979011.1 gg_id:312328 Effects intercropping Rhizobium inoculation on microbial biomass and rhizosphere bean (Vicia faba L.) soil clone g2	3999	3455	4219	3947	2547	2102	1907	2768	3874	2321	3345	3461	3490	3160	3891	3730	2613	1691	1560	2154	2555	2314	4084	3386	3326	3512	3923	4578	2533	832	1165	1870	1847	1729	3986	3782	4580	4919	4999	4711
k__Bacteria; p__Chloroflexi; c__Anaerolineae; o__Anaerolineales; f__Anaerolinaceae; g__S0208; s__unclassified; 52534; EU245378.1 gg_id:248966 Miniprimer new lens viewing world hypersaline microbial mat clone MAT-CR-H6-H09	k__Bacteria	p__Chloroflexi	c__Anaerolineae	o__Anaerolineales	f__Anaerolinaceae	g__S0208	s__unclassified	52534	EU245378.1 gg_id:248966 Miniprimer new lens viewing world hypersaline microbial mat clone MAT-CR-H6-H09	3057	2833	3191	2761	2049	1293	1333	2327	2597	1857	3302	2746	2703	2744	2270	2434	1465	757	965	1707	1504	1260	2072	2605	1662	2312	2533	2703	2256	1792	1875	2978	2633	1591	3261	4276	2925	3050	3446	2999
k__Bacteria; p__Chloroflexi; c__Anaerolineae; o__Anaerolineales; f__Anaerolinaceae; g__S0208; s__unclassified; 52613; FJ710715.1 gg_id:589667 Abundance and microbial long-term operated anammox biofilm reactors initiated inocula oxygen-limited autotrophic nitrification-denitrification reactor clone Ge65	k__Bacteria	p__Chloroflexi	c__Anaerolineae	o__Anaerolineales	f__Anaerolinaceae	g__S0208	s__unclassified	52613	FJ710715.1 gg_id:589667 Abundance and microbial long-term operated anammox biofilm reactors initiated inocula oxygen-limited autotrophic nitrification-denitrification reactor clone Ge65	3645	3774	3440	3847	2606	1529	1825	3357	3173	3593	3228	3375	3281	3427	2656	3471	2535	1583	1869	3483	3429	3427	4571	4304	4170	3843	4397	4071	3462	1166	2748	4184	4333	3783	4012	3951	3696	3880	3655	3786
k__Bacteria; p__Chloroflexi; c__Anaerolineae; o__Anaerolineales; f__Anaerolinaceae; g__S0208; s__unclassified; 58533; EF061968.1 gg_id:184557 Xiamen China mangrove sediment clone XME13	k__Bacteria	p__Chloroflexi	c__Anaerolineae	o__Anaerolineales	f__Anaerolinaceae	g__S0208	s__unclassified	58533	EF061968.1 gg_id:184557 Xiamen China mangrove sediment clone XME13	2489	1781	2876	3587	2549	2768	2660	3265	4608	3722	2294	2018	1948	3797	3350	1936	2000	2331	2048	3129	3393	3592	4077	4271	3904	3139	2036	2754	1783	1976	2330	3684	3392	3427	3473	3512	3875	2745	2792	2405
k__Bacteria; p__Chloroflexi; c__Anaerolineae; o__Anaerolineales; f__Anaerolinaceae; g__SJA-101; s__SHA-31; 58455; FJ821660.1 gg_id:551191 hot spring sediment clone R24	k__Bacteria	p__Chloroflexi	c__Anaerolineae	o__Anaerolineales	f__Anaerolinaceae	g__SJA-101	s__SHA-31	58455	FJ821660.1 gg_id:551191 hot spring sediment clone R24	3900	3715	4290	4030	3985	3700	3941	4011	4215	3899	4502	4237	4153	3979	4107	4270	4160	4117	4228	4021	4438	4235	4768	4189	4468	3978	4425	4628	4338	3949	3770	3730	4515	4721	4767	4225	4962	4758	4750	4667
k__Bacteria; p__Chloroflexi; c__Anaerolineae; o__Anaerolineales; f__Anaerolinaceae; g__T78; s__unclassified; 57962; EU522648.1 gg_id:264388 hydrocarbon-degrading methanogenic microbial consortia settling basin Northern Alberta Canada oil sands tailings enrichment clone BTEX1-7H	k__Bacteria	p__Chloroflexi	c__Anaerolineae	o__Anaerolineales	f__Anaerolinaceae	g__T78	s__unclassified	57962	EU522648.1 gg_id:264388 hydrocarbon-degrading methanogenic microbial consortia settling basin Northern Alberta Canada oil sands tailings enrichment clone BTEX1-7H	830	838	699	1076	316	321	509	158	1057	900	907	1076	879	808	846	1019	527	830	849	1093	1447	1237	2715	2614	2548	1730	1586	1621	415	769	620	1608	1076	1008	2421	2742	3936	2560	2490	923
k__Bacteria; p__Chloroflexi; c__Anaerolineae; o__Anaerolineales; f__Anaerolinaceae; g__T78; s__unclassified; 58039; EF515525.1 gg_id:217391 Electricigen Enrichment MFC full-scale anaerobic bioreactor sludge treating brewery waste clone 29f06	k__Bacteria	p__Chloroflexi	c__Anaerolineae	o__Anaerolineales	f__Anaerolinaceae	g__T78	s__unclassified	58039	EF515525.1 gg_id:217391 Electricigen Enrichment MFC full-scale anaerobic bioreactor sludge treating brewery waste clone 29f06	978	805	1234	798	317	579	551	586	1176	689	786	625	838	760	1113	820	310	247	279	1525	1537	1337	3653	3120	3157	967	1009	1589	235	376	234	1476	483	614	3106	2899	4292	1884	1787	2019
k__Bacteria; p__Chloroflexi; c__Anaerolineae; o__Anaerolineales; f__Anaerolinaceae; g__T78; s__unclassified; 58572; EU721826.1 gg_id:558598 microbial production water Alaskan mesothermic petroleum reservoir two methods oil well; conditions: 27 deg C. 1000 m be surface level pH 7.4-7.7 clone D004025F05	k__Bacteria	p__Chloroflexi	c__Anaerolineae	o__Anaerolineales	f__Anaerolinaceae	g__T78	s__unclassified	58572	EU721826.1 gg_id:558598 microbial production water Alaskan mesothermic petroleum reservoir two methods oil well	122	123	130	212	59	90	136	52	269	219	340	221	286	202	228	191	138	244	217	120	35	75	1720	1435	1673	369	243	485	60	134	93	216	89	137	1419	1360	2554	1338	1215	1172
k__Bacteria; p__Chloroflexi; c__Anaerolineae; o__Anaerolineales; f__Anaerolinaceae; g__unclassified; s__unclassified; 58176; GU180178.1 gg_id:555085 Impact coplanar PCBs on microbial activity anaerobic estuarine sediments sediment and soil slurry clone Er-LAYS-133	k__Bacteria	p__Chloroflexi	c__Anaerolineae	o__Anaerolineales	f__Anaerolinaceae	g__unclassified	s__unclassified	58176	GU180178.1 gg_id:555085 Impact coplanar PCBs on microbial activity anaerobic estuarine sediments sediment and soil slurry clone Er-LAYS-133	4646	4634	4793	4955	3957	3399	3087	4265	5242	4559	3489	3534	3635	4890	5158	4379	3493	2920	3268	5000	5083	5219	5107	5273	5133	5097	4629	5171	3151	2497	3061	4993	4543	4599	4823	4744	4816	4748	4942	5132
k__Bacteria; p__Chloroflexi; c__Anaerolineae; o__Anaerolineales; f__Anaerolinaceae; g__WCHB1-05; s__unclassified; 57911; CU923309.1 gg_id:559697 Towards definition core microorganisms involved digestion mesophilic anaerobic digester which treats municipal wastewater sludge clone	k__Bacteria	p__Chloroflexi	c__Anaerolineae	o__Anaerolineales	f__Anaerolinaceae	g__WCHB1-05	s__unclassified	57911	CU923309.1 gg_id:559697 Towards definition core microorganisms involved digestion mesophilic anaerobic digester which treats municipal wastewater sludge clone	2712	2946	3437	2584	2607	2437	3290	2257	3159	2464	3063	2493	2271	1917	2708	1870	1624	2234	2480	4328	4358	4184	4520	4334	4207	2550	2177	3421	914	1426	1105	4154	3275	2846	4141	4087	4739	2992	3465	2348
k__Bacteria; p__Proteobacteria; c__Alphaproteobacteria; o__Rickettsiales; f__Anaplasmataceae; g__Anaplasma; s__unclassified; 71923; AJ566640.2 gg_id:136326 Ixodes ricinus endosymbiont 1 (IricES1)	k__Bacteria	p__Proteobacteria	c__Alphaproteobacteria	o__Rickettsiales	f__Anaplasmataceae	g__Anaplasma	s__unclassified	71923	AJ566640.2 gg_id:136326 Ixodes ricinus endosymbiont 1 (IricES1)	1382	1177	1164	995	847	669	746	1332	849	809	1991	1819	1542	1173	839	1803	1540	1649	1213	935	860	960	922	1807	1483	1194	1439	1306	1121	856	1265	962	770	959	2181	943	1539	1652	1392	2089
k__Bacteria; p__Proteobacteria; c__Alphaproteobacteria; o__Rickettsiales; f__Anaplasmataceae; g__Anaplasma; s__unclassified; 72058; EU491849.1 gg_id:264506 Abundance and microbial life ocean crust seafloor lavas East Pacific Rise clone EPR3965-I2-Bc25	k__Bacteria	p__Proteobacteria	c__Alphaproteobacteria	o__Rickettsiales	f__Anaplasmataceae	g__Anaplasma	s__unclassified	72058	EU491849.1 gg_id:264506 Abundance and microbial life ocean crust seafloor lavas East Pacific Rise clone EPR3965-I2-Bc25	2504	3522	3452	3365	2655	3356	3059	1355	2021	2821	2560	2957	4014	3420	3188	3866	3842	3612	4148	2294	2797	2638	2751	1419	2058	2864	2794	2784	2698	3220	2847	2337	3885	3395	3170	2818	2000	2677	2555	2503
k__Bacteria; p__Proteobacteria; c__Alphaproteobacteria; o__Rickettsiales; f__Anaplasmataceae; g__Anaplasma; s__unclassified; 72362; EF667897.1 gg_id:256410 Long-term maintenance species-specific microbiota basal metazoan Hydra epithelium clone Ho(lakePohlsee)_16	k__Bacteria	p__Proteobacteria	c__Alphaproteobacteria	o__Rickettsiales	f__Anaplasmataceae	g__Anaplasma	s__unclassified	72362	EF667897.1 gg_id:256410 Long-term maintenance species-specific microbiota basal metazoan Hydra epithelium clone Ho(lakePohlsee)_16	4722	4214	4713	4749	3740	3849	3328	4859	4926	5136	4603	4694	4868	5012	4947	4348	2222	2114	2848	4541	4643	4831	4275	4787	4203	4864	3991	4759	3005	4082	3429	4670	4544	4771	4886	4427	4316	4960	4987	5040
k__Bacteria; p__Proteobacteria; c__Alphaproteobacteria; o__Rickettsiales; f__Anaplasmataceae; g__Anaplasma; s__unclassified; 72817; EU799164.1 gg_id:355833 It's all ranking aquatic Newport Harbour RI clone 1C226733	k__Bacteria	p__Proteobacteria	c__Alphaproteobacteria	o__Rickettsiales	f__Anaplasmataceae	g__Anaplasma	s__unclassified	72817	EU799164.1 gg_id:355833 It's all ranking aquatic Newport Harbour RI clone 1C226733	5121	4993	5210	5071	3376	3675	3511	4540	4901	4015	5066	5129	5131	4968	5097	5207	2638	1176	2805	3447	3080	3221	3667	2473	3319	4943	5175	5140	4932	2493	1488	2918	2000	2618	4708	4075	3438	5120	5282	5097
k__Bacteria; p__Proteobacteria; c__Betaproteobacteria; o__Burkholderiales; f__Aquabacteriaceae; g__Aquabacterium; s__unclassified; 10577; GQ091471.1 gg_id:448774 Topographical and Temporal Human Skin Microbiome skin glabella clone nbw346e03c1	k__Bacteria	p__Proteobacteria	c__Betaproteobacteria	o__Burkholderiales	f__Aquabacteriaceae	g__Aquabacterium	s__unclassified	10577	GQ091471.1 gg_id:448774 Topographical and Temporal Human Skin Microbiome skin glabella clone nbw346e03c1	2138	2693	2859	3380	4797	5022	4227	2809	4160	3248	2407	2531	2528	2965	4133	2808	4211	4734	4254	4164	4078	4414	4019	4300	3439	4022	3161	3722	3412	4277	4561	4535	3974	3887	4851	3910	4142	3226	3713	4691
k__Bacteria; p__Proteobacteria; c__Betaproteobacteria; o__Burkholderiales; f__Aquabacteriaceae; g__Aquabacterium; s__unclassified; 10606; GQ075148.1 gg_id:396242 Topographical and Temporal Human Skin Microbiome skin inguinal crease clone nbw168g07c1	k__Bacteria	p__Proteobacteria	c__Betaproteobacteria	o__Burkholderiales	f__Aquabacteriaceae	g__Aquabacterium	s__unclassified	10606	GQ075148.1 gg_id:396242 Topographical and Temporal Human Skin Microbiome skin inguinal crease clone nbw168g07c1	4025	4277	4214	2404	4219	4278	4505	4162	3710	4467	4582	4772	4583	4757	4382	4885	4938	4835	5102	3459	3873	4023	4147	4158	4093	4297	4369	4209	4503	4772	4681	3531	4994	5155	4106	4395	3518	4551	4368	4508
k__Bacteria; p__Proteobacteria; c__Betaproteobacteria; o__Burkholderiales; f__Aquabacteriaceae; g__Aquabacterium; s__unclassified; 10612; GQ068074.1 gg_id:464557 Topographical and Temporal Human Skin Microbiome skin alar crease clone nbw146d05c1	k__Bacteria	p__Proteobacteria	c__Betaproteobacteria	o__Burkholderiales	f__Aquabacteriaceae	g__Aquabacterium	s__unclassified	10612	GQ068074.1 gg_id:464557 Topographical and Temporal Human Skin Microbiome skin alar crease clone nbw146d05c1	681	779	585	834	2326	2033	3725	772	712	1653	1836	1908	1547	1482	718	1838	2948	2872	3217	439	688	844	763	557	718	990	817	879	1900	2426	2161	1207	3269	3343	797	963	406	719	920	761
k__Bacteria; p__Proteobacteria; c__Betaproteobacteria; o__Burkholderiales; f__Aquabacteriaceae; g__Aquabacterium; s__unclassified; 10672; GQ098233.1 gg_id:433269 Topographical and Temporal Human Skin Microbiome skin manubrium clone nbw403b04c1	k__Bacteria	p__Proteobacteria	c__Betaproteobacteria	o__Burkholderiales	f__Aquabacteriaceae	g__Aquabacterium	s__unclassified	10672	GQ098233.1 gg_id:433269 Topographical and Temporal Human Skin Microbiome skin manubrium clone nbw403b04c1	5304	5207	5243	5174	5010	5327	5101	5364	5406	5411	5298	5307	5353	5447	5385	5428	5356	5413	5447	5352	5176	5391	5204	5390	5327	5321	5323	5292	5353	5420	5352	5207	5407	5441	5116	5063	5017	5253	5221	5349
k__Bacteria; p__Proteobacteria; c__Betaproteobacteria; o__Burkholderiales; f__Aquabacteriaceae; g__Aquabacterium; s__unclassified; 10734; GQ085304.1 gg_id:413610 Topographical and Temporal Human Skin Microbiome skin elbow clone nbw273f10c1	k__Bacteria	p__Proteobacteria	c__Betaproteobacteria	o__Burkholderiales	f__Aquabacteriaceae	g__Aquabacterium	s__unclassified	10734	GQ085304.1 gg_id:413610 Topographical and Temporal Human Skin Microbiome skin elbow clone nbw273f10c1	1888	1504	1837	2039	4814	4767	5051	1331	1728	1682	1492	1600	2259	2188	2517	2557	4706	4017	4277	1138	639	796	929	1039	1480	1809	1655	2008	4029	3868	3142	836	5146	5165	550	530	671	1362	1572	1680
k__Bacteria; p__Proteobacteria; c__Betaproteobacteria; o__Burkholderiales; f__Aquabacteriaceae; g__Aquabacterium; s__unclassified; 10760; GQ095299.1 gg_id:410482 Topographical and Temporal Human Skin Microbiome skin antecubital fossa clone nbw436f03c1	k__Bacteria	p__Proteobacteria	c__Betaproteobacteria	o__Burkholderiales	f__Aquabacteriaceae	g__Aquabacterium	s__unclassified	10760	GQ095299.1 gg_id:410482 Topographical and Temporal Human Skin Microbiome skin antecubital fossa clone nbw436f03c1	5181	5126	5369	5136	5202	5446	5012	3818	4354	4275	3512	4286	4292	4876	5337	5121	5447	5468	5457	5260	5120	5480	4669	4070	4949	5084	4959	5028	5217	5309	5103	5517	5097	5250	4531	5154	4830	4886	5153	4955
k__Bacteria; p__Proteobacteria; c__Betaproteobacteria; o__Burkholderiales; f__Aquabacteriaceae; g__Aquabacterium; s__unclassified; 10776; GQ105672.1 gg_id:418524 Topographical and Temporal Human Skin Microbiome skin volar forearm clone nbw530c03c1	k__Bacteria	p__Proteobacteria	c__Betaproteobacteria	o__Burkholderiales	f__Aquabacteriaceae	g__Aquabacterium	s__unclassified	10776	GQ105672.1 gg_id:418524 Topographical and Temporal Human Skin Microbiome skin volar forearm clone nbw530c03c1	1543	1313	1192	2276	443	936	1285	1640	1450	2832	1843	2965	2258	2912	2533	2950	1431	1230	1693	1337	1524	1871	1168	2493	1500	2581	3297	2595	3293	896	779	1685	1423	2864	1258	2083	631	3207	3266	3273
k__Bacteria; p__Proteobacteria; c__Betaproteobacteria; o__Burkholderiales; f__Aquabacteriaceae; g__Aquabacterium; s__unclassified; 10783; GQ096363.1 gg_id:379014 Topographical and Temporal Human Skin Microbiome skin volar forearm clone nbw447c03c1	k__Bacteria	p__Proteobacteria	c__Betaproteobacteria	o__Burkholderiales	f__Aquabacteriaceae	g__Aquabacterium	s__unclassified	10783	GQ096363.1 gg_id:379014 Topographical and Temporal Human Skin Microbiome skin volar forearm clone nbw447c03c1	4469	4465	4479	4146	4958	4949	4514	3747	4013	3900	4471	4193	4265	4155	4217	4006	4841	5020	4757	3821	4064	4460	4054	3620	3873	3803	3831	3853	4784	5132	4838	3675	3316	3837	3706	3428	4128	3770	4162	4491
k__Bacteria; p__Proteobacteria; c__Betaproteobacteria; o__Burkholderiales; f__Aquabacteriaceae; g__Aquabacterium; s__unclassified; 10804; GQ114946.1 gg_id:373715 Topographical and Temporal Human Skin Microbiome skin occiput clone nbw685d09c1	k__Bacteria	p__Proteobacteria	c__Betaproteobacteria	o__Burkholderiales	f__Aquabacteriaceae	g__Aquabacterium	s__unclassified	10804	GQ114946.1 gg_id:373715 Topographical and Temporal Human Skin Microbiome skin occiput clone nbw685d09c1	5368	5360	5385	5335	4761	4745	4746	5395	5458	5438	5330	5395	5409	5518	5472	5413	5078	4934	4433	5435	5409	5420	5398	5464	5438	5437	5361	5413	5416	5169	5381	5464	5099	5047	5380	5392	5350	5494	5442	5420
k__Bacteria; p__Proteobacteria; c__Betaproteobacteria; o__Burkholderiales; f__Aquabacteriaceae; g__Aquabacterium; s__unclassified; 10831; GQ096843.1 gg_id:425705 Topographical and Temporal Human Skin Microbiome skin gluteal crease clone nbw450a07c1	k__Bacteria	p__Proteobacteria	c__Betaproteobacteria	o__Burkholderiales	f__Aquabacteriaceae	g__Aquabacterium	s__unclassified	10831	GQ096843.1 gg_id:425705 Topographical and Temporal Human Skin Microbiome skin gluteal crease clone nbw450a07c1	1379	1507	1552	2554	2249	2165	2052	4020	3572	3999	3298	3293	2896	3130	2756	2985	2726	2870	3528	2481	2542	3249	2940	4096	3378	2523	2561	1886	2493	2681	2659	2024	2585	2658	2841	2885	2487	2174	2098	2294
k__Bacteria; p__Proteobacteria; c__Betaproteobacteria; o__Burkholderiales; f__Aquabacteriaceae; g__Aquabacterium; s__unclassified; 10859; GQ115782.1 gg_id:431337 Topographical and Temporal Human Skin Microbiome skin elbow clone nbw601d07c1	k__Bacteria	p__Proteobacteria	c__Betaproteobacteria	o__Burkholderiales	f__Aquabacteriaceae	g__Aquabacterium	s__unclassified	10859	GQ115782.1 gg_id:431337 Topographical and Temporal Human Skin Microbiome skin elbow clone nbw601d07c1	5138	5161	5242	5180	4171	4424	4562	5416	5208	5315	5252	5313	5316	5395	5367	5411	5292	5077	5405	5001	4968	5309	5222	5257	5218	5207	5421	5125	5235	5255	5158	5132	5453	5460	5364	5267	5277	5243	5242	5282
k__Bacteria; p__Proteobacteria; c__Betaproteobacteria; o__Burkholderiales; f__Aquabacteriaceae; g__Aquabacterium; s__unclassified; 10952; GQ103075.1 gg_id:406036 Topographical and Temporal Human Skin Microbiome skin toe web space clone nbw709d10c1	k__Bacteria	p__Proteobacteria	c__Betaproteobacteria	o__Burkholderiales	f__Aquabacteriaceae	g__Aquabacterium	s__unclassified	10952	GQ103075.1 gg_id:406036 Topographical and Temporal Human Skin Microbiome skin toe web space clone nbw709d10c1	1516	1382	1341	1706	4940	4744	5122	1456	2048	1528	1925	1952	3467	1746	1578	2348	4478	4036	4340	852	574	927	1035	988	1350	1752	942	1533	4168	4288	3468	608	4883	5178	511	502	677	1176	1460	2040
k__Bacteria; p__Proteobacteria; c__Betaproteobacteria; o__Burkholderiales; f__Aquabacteriaceae; g__Aquabacterium; s__unclassified; 11089; GQ102733.1 gg_id:386586 Topographical and Temporal Human Skin Microbiome skin volar forearm clone nbw695e09c1	k__Bacteria	p__Proteobacteria	c__Betaproteobacteria	o__Burkholderiales	f__Aquabacteriaceae	g__Aquabacterium	s__unclassified	11089	GQ102733.1 gg_id:386586 Topographical and Temporal Human Skin Microbiome skin volar forearm clone nbw695e09c1	5170	5117	5228	5287	5485	5471	5529	5374	5368	5402	5455	5360	5458	5313	5249	4664	5247	5338	5274	4677	4659	5002	5109	3792	4786	5051	5113	5091	5500	5486	5122	4759	4586	5122	4908	4840	5239	5087	5180	5512
k__Bacteria; p__Proteobacteria; c__Betaproteobacteria; o__Burkholderiales; f__Aquabacteriaceae; g__Aquabacterium; s__unclassified; 11137; GQ115612.1 gg_id:417680 Topographical and Temporal Human Skin Microbiome skin occiput clone nbw688c12c1	k__Bacteria	p__Proteobacteria	c__Betaproteobacteria	o__Burkholderiales	f__Aquabacteriaceae	g__Aquabacterium	s__unclassified	11137	GQ115612.1 gg_id:417680 Topographical and Temporal Human Skin Microbiome skin occiput clone nbw688c12c1	5449	5476	5477	5492	5455	5503	5478	5466	5455	5511	5453	5487	5466	5487	5509	5487	5509	5522	5523	5174	5070	5324	5402	5268	5429	5471	5469	5479	5451	5499	5511	4338	4437	4922	5288	5333	5367	5435	5488	5448
k__Bacteria; p__Proteobacteria; c__Betaproteobacteria; o__Burkholderiales; f__Aquabacteriaceae; g__Aquabacterium; s__unclassified; 11204; GQ106439.1 gg_id:403367 Topographical and Temporal Human Skin Microbiome skin volar forearm clone nbw535c10c1	k__Bacteria	p__Proteobacteria	c__Betaproteobacteria	o__Burkholderiales	f__Aquabacteriaceae	g__Aquabacterium	s__unclassified	11204	GQ106439.1 gg_id:403367 Topographical and Temporal Human Skin Microbiome skin volar forearm clone nbw535c10c1	3426	3411	2937	3717	2295	2885	2248	2806	3802	3313	4263	3765	4244	3242	3196	3977	3452	3425	3787	2219	2752	3167	3273	3839	2296	3631	4095	3690	3015	2999	2481	2634	1826	2358	3314	2662	2188	3658	3878	4871
k__Bacteria; p__Proteobacteria; c__Betaproteobacteria; o__Burkholderiales; f__Aquabacteriaceae; g__Aquabacterium; s__unclassified; 11208; GQ098164.1 gg_id:406066 Topographical and Temporal Human Skin Microbiome skin manubrium clone nbw402b10c1	k__Bacteria	p__Proteobacteria	c__Betaproteobacteria	o__Burkholderiales	f__Aquabacteriaceae	g__Aquabacterium	s__unclassified	11208	GQ098164.1 gg_id:406066 Topographical and Temporal Human Skin Microbiome skin manubrium clone nbw402b10c1	3916	4124	4165	4503	5130	5313	5150	3914	4164	3968	3549	3741	4114	3934	4753	4178	5189	5397	5339	3172	2444	3228	3885	2313	3551	4037	3109	3902	4357	5164	4839	2659	5109	5228	2797	2360	3347	3593	3484	4651
k__Bacteria; p__Proteobacteria; c__Betaproteobacteria; o__Burkholderiales; f__Aquabacteriaceae; g__Aquabacterium; s__unclassified; 11318; GQ106535.1 gg_id:449504 Topographical and Temporal Human Skin Microbiome skin back clone nbw537a07c1	k__Bacteria	p__Proteobacteria	c__Betaproteobacteria	o__Burkholderiales	f__Aquabacteriaceae	g__Aquabacterium	s__unclassified	11318	GQ106535.1 gg_id:449504 Topographical and Temporal Human Skin Microbiome skin back clone nbw537a07c1	3154	3380	3598	3709	4538	4900	4791	4235	4105	4208	4416	4357	4768	3856	4308	4015	4534	4769	4738	3422	3292	3824	3712	4026	3848	3625	3611	3498	4381	4930	4878	3734	5004	5065	3466	3025	3270	3764	3981	4737
k__Bacteria; p__Proteobacteria; c__Betaproteobacteria; o__Burkholderiales; f__Aquabacteriaceae; g__Aquabacterium; s__unclassified; 11636; GQ095730.1 gg_id:386125 Topographical and Temporal Human Skin Microbiome skin volar forearm clone nbw441f05c1	k__Bacteria	p__Proteobacteria	c__Betaproteobacteria	o__Burkholderiales	f__Aquabacteriaceae	g__Aquabacterium	s__unclassified	11636	GQ095730.1 gg_id:386125 Topographical and Temporal Human Skin Microbiome skin volar forearm clone nbw441f05c1	4673	4522	4819	4852	2823	3294	3132	4943	3779	4902	4161	4934	4839	5133	4916	5058	5073	4572	5186	4540	4356	4285	4923	4456	5323	4643	4712	4567	4823	4913	4044	3991	5411	5290	5133	4985	4661	5002	4351	4598
k__Bacteria; p__Proteobacteria; c__Betaproteobacteria; o__Burkholderiales; f__Aquabacteriaceae; g__Aquabacterium; s__unclassified; 11657; GQ087481.1 gg_id:393707 Topographical and Temporal Human Skin Microbiome skin buttock clone nbw358a01c1	k__Bacteria	p__Proteobacteria	c__Betaproteobacteria	o__Burkholderiales	f__Aquabacteriaceae	g__Aquabacterium	s__unclassified	11657	GQ087481.1 gg_id:393707 Topographical and Temporal Human Skin Microbiome skin buttock clone nbw358a01c1	5425	4952	5138	4786	4540	4253	3727	4385	4270	3986	4365	4397	4800	4507	4524	4820	4735	4444	4117	4954	5064	4901	5165	4873	4996	4760	4901	4781	5138	4533	4431	5219	3888	3912	5280	5012	5236	5112	4907	4880
k__Bacteria; p__Proteobacteria; c__Betaproteobacteria; o__Burkholderiales; f__Aquabacteriaceae; g__Aquabacterium; s__unclassified; 11724; CU466880.1 gg_id:305233 Evry wastewater treatment plant anoxic basin clone	k__Bacteria	p__Proteobacteria	c__Betaproteobacteria	o__Burkholderiales	f__Aquabacteriaceae	g__Aquabacterium	s__unclassified	11724	CU466880.1 gg_id:305233 Evry wastewater treatment plant anoxic basin clone	1415	2291	1328	3608	698	927	2083	1819	1275	1959	3483	2383	2358	1832	1838	2181	1912	2291	2807	543	369	572	796	512	713	1321	3696	1982	2330	1876	1381	307	1657	1927	629	695	903	1387	1443	1217
k__Bacteria; p__Proteobacteria; c__Betaproteobacteria; o__Burkholderiales; f__Aquabacteriaceae; g__Aquabacterium; s__unclassified; 11757; GQ088457.1 gg_id:429581 Topographical and Temporal Human Skin Microbiome skin volar forearm clone nbw313b02c1	k__Bacteria	p__Proteobacteria	c__Betaproteobacteria	o__Burkholderiales	f__Aquabacteriaceae	g__Aquabacterium	s__unclassified	11757	GQ088457.1 gg_id:429581 Topographical and Temporal Human Skin Microbiome skin volar forearm clone nbw313b02c1	5266	5267	5292	5340	5136	5036	5178	5458	5302	5417	5416	5385	5374	5319	4913	5298	4985	5028	5236	5011	5016	4491	5151	5222	5150	5333	5365	5307	5198	4793	5341	5124	5426	5445	5192	5237	5293	5267	5382	5413
k__Bacteria; p__Proteobacteria; c__Betaproteobacteria; o__Burkholderiales; f__Aquabacteriaceae; g__Aquabacterium; s__unclassified; 11772; GQ091924.1 gg_id:402126 Topographical and Temporal Human Skin Microbiome skin antecubital fossa clone nbw727d04c1	k__Bacteria	p__Proteobacteria	c__Betaproteobacteria	o__Burkholderiales	f__Aquabacteriaceae	g__Aquabacterium	s__unclassified	11772	GQ091924.1 gg_id:402126 Topographical and Temporal Human Skin Microbiome skin antecubital fossa clone nbw727d04c1	1725	2058	1700	1729	2088	3431	3744	3483	2276	3837	3802	3806	3348	3136	2237	3199	3552	4286	4236	1728	1955	1265	2095	3013	2838	2027	2413	1611	3032	4626	3713	1645	3699	3892	2063	2592	1928	2900	2965	3206
k__Bacteria; p__Proteobacteria; c__Betaproteobacteria; o__Burkholderiales; f__Aquabacteriaceae; g__Aquabacterium; s__unclassified; 11853; GQ086082.1 gg_id:419032 Topographical and Temporal Human Skin Microbiome skin interdigital web space clone nbw285d07c1	k__Bacteria	p__Proteobacteria	c__Betaproteobacteria	o__Burkholderiales	f__Aquabacteriaceae	g__Aquabacterium	s__unclassified	11853	GQ086082.1 gg_id:419032 Topographical and Temporal Human Skin Microbiome skin interdigital web space clone nbw285d07c1	5498	5481	5498	5490	5274	5164	5301	5534	5527	5542	5525	5533	5532	5539	5484	5521	5283	5309	4968	5505	5510	5520	5512	5519	5517	5510	5509	5501	5498	5468	5505	5502	5375	5395	5469	5500	5473	5503	5505	5488
k__Bacteria; p__Proteobacteria; c__Betaproteobacteria; o__Burkholderiales; f__Aquabacteriaceae; g__Aquabacterium; s__unclassified; 11874; GQ102104.1 gg_id:405771 Topographical and Temporal Human Skin Microbiome skin glabella clone nbw561b05c1	k__Bacteria	p__Proteobacteria	c__Betaproteobacteria	o__Burkholderiales	f__Aquabacteriaceae	g__Aquabacterium	s__unclassified	11874	GQ102104.1 gg_id:405771 Topographical and Temporal Human Skin Microbiome skin glabella clone nbw561b05c1	4685	4576	4984	4418	2969	3381	3305	3683	4443	3803	3342	3868	4792	4438	4571	5135	2018	2825	2658	4862	5272	4880	3483	3513	3783	4364	3897	4025	3702	3182	3911	5248	3210	3852	4883	4183	2252	4675	5169	4812
k__Bacteria; p__Proteobacteria; c__Betaproteobacteria; o__Burkholderiales; f__Aquabacteriaceae; g__Aquabacterium; s__unclassified; 11897; GQ097181.1 gg_id:383298 Topographical and Temporal Human Skin Microbiome skin gluteal crease clone nbw451f11c1	k__Bacteria	p__Proteobacteria	c__Betaproteobacteria	o__Burkholderiales	f__Aquabacteriaceae	g__Aquabacterium	s__unclassified	11897	GQ097181.1 gg_id:383298 Topographical and Temporal Human Skin Microbiome skin gluteal crease clone nbw451f11c1	1927	1717	1333	1756	2721	3716	2887	928	933	1644	728	745	587	983	1756	1163	2625	3878	3406	921	1211	1283	1070	1113	1073	1172	1092	1012	2319	2889	1880	1279	604	1076	1017	947	1321	1087	1426	1203
k__Bacteria; p__Proteobacteria; c__Betaproteobacteria; o__Burkholderiales; f__Aquabacteriaceae; g__Aquabacterium; s__unclassified; 12094; GQ101898.1 gg_id:420221 Topographical and Temporal Human Skin Microbiome skin elbow clone nbw500f04c1	k__Bacteria	p__Proteobacteria	c__Betaproteobacteria	o__Burkholderiales	f__Aquabacteriaceae	g__Aquabacterium	s__unclassified	12094	GQ101898.1 gg_id:420221 Topographical and Temporal Human Skin Microbiome skin elbow clone nbw500f04c1	5401	5431	5410	5448	5420	5466	5471	5399	5290	5383	5231	5293	5285	5392	5478	5336	5515	5541	5521	4972	3874	4556	5234	4514	5334	5388	5194	5284	5144	5413	5313	4137	5153	5245	4549	4800	5262	5240	5113	5167
k__Bacteria; p__Proteobacteria; c__Betaproteobacteria; o__Burkholderiales; f__Aquabacteriaceae; g__Aquabacterium; s__unclassified; 12146; GQ102957.1 gg_id:438094 Topographical and Temporal Human Skin Microbiome skin inguinal crease clone nbw708a05c1	k__Bacteria	p__Proteobacteria	c__Betaproteobacteria	o__Burkholderiales	f__Aquabacteriaceae	g__Aquabacterium	s__unclassified	12146	GQ102957.1 gg_id:438094 Topographical and Temporal Human Skin Microbiome skin inguinal crease clone nbw708a05c1	2181	2289	2629	1423	1779	1267	790	1921	1933	1414	2326	1730	2464	1509	975	1983	1684	2195	1747	1276	1689	2105	2085	1965	1532	1580	2323	1946	2733	1608	2167	1537	1574	1899	1351	1543	1322	2060	1990	2790
k__Bacteria; p__Proteobacteria; c__Betaproteobacteria; o__Burkholderiales; f__Aquabacteriaceae; g__Aquabacterium; s__unclassified; 12266; GQ085374.1 gg_id:392948 Topographical and Temporal Human Skin Microbiome skin elbow clone nbw274f10c1	k__Bacteria	p__Proteobacteria	c__Betaproteobacteria	o__Burkholderiales	f__Aquabacteriaceae	g__Aquabacterium	s__unclassified	12266	GQ085374.1 gg_id:392948 Topographical and Temporal Human Skin Microbiome skin elbow clone nbw274f10c1	829	721	786	914	531	1316	1265	244	607	1647	1135	1269	1157	966	1051	1645	909	1174	1141	274	538	864	1250	1463	1400	991	1873	1277	1067	964	1018	464	559	896	1519	1020	790	1254	1311	1253
k__Bacteria; p__Proteobacteria; c__Betaproteobacteria; o__Burkholderiales; f__Aquabacteriaceae; g__Aquabacterium; s__unclassified; 12326; GQ090536.1 gg_id:427225 Topographical and Temporal Human Skin Microbiome skin popliteal fossa clone nbw335c11c1	k__Bacteria	p__Proteobacteria	c__Betaproteobacteria	o__Burkholderiales	f__Aquabacteriaceae	g__Aquabacterium	s__unclassified	12326	GQ090536.1 gg_id:427225 Topographical and Temporal Human Skin Microbiome skin popliteal fossa clone nbw335c11c1	5344	5460	5314	5366	4713	4852	4887	5451	5335	5406	5484	5391	5427	5376	5333	5501	5335	4963	5419	5416	5115	4956	5231	5060	5206	5228	5335	5115	5014	5285	5207	5341	5473	5495	5503	5462	5410	5412	5359	5432
k__Bacteria; p__Proteobacteria; c__Betaproteobacteria; o__Burkholderiales; f__Aquabacteriaceae; g__Aquabacterium; s__unclassified; 12341; GQ107416.1 gg_id:401745 Topographical and Temporal Human Skin Microbiome skin popliteal fossa clone nbw548f02c1	k__Bacteria	p__Proteobacteria	c__Betaproteobacteria	o__Burkholderiales	f__Aquabacteriaceae	g__Aquabacterium	s__unclassified	12341	GQ107416.1 gg_id:401745 Topographical and Temporal Human Skin Microbiome skin popliteal fossa clone nbw548f02c1	1099	1284	1245	700	2067	719	539	1316	748	859	1042	1237	1080	810	476	997	2035	2393	1834	1137	1283	1486	1447	2080	1606	900	1421	981	2547	1834	2511	1897	1617	1680	1020	1451	1100	1452	1232	1463
k__Bacteria; p__Proteobacteria; c__Betaproteobacteria; o__Burkholderiales; f__Aquabacteriaceae; g__Aquabacterium; s__unclassified; 12405; GQ087512.1 gg_id:374827 Topographical and Temporal Human Skin Microbiome skin buttock clone nbw358d05c1	k__Bacteria	p__Proteobacteria	c__Betaproteobacteria	o__Burkholderiales	f__Aquabacteriaceae	g__Aquabacterium	s__unclassified	12405	GQ087512.1 gg_id:374827 Topographical and Temporal Human Skin Microbiome skin buttock clone nbw358d05c1	1534	1998	1868	2637	4338	4163	3740	1488	1306	1817	1467	2106	1593	2136	2660	2417	3667	4637	4253	1606	1675	1821	2729	2213	2765	2310	1055	1849	2714	3389	3072	1764	4454	4316	1989	1483	1813	3025	2329	2812
k__Bacteria; p__Proteobacteria; c__Betaproteobacteria; o__Burkholderiales; f__Aquabacteriaceae; g__Aquabacterium; s__unclassified; 12428; GQ106498.1 gg_id:456829 Topographical and Temporal Human Skin Microbiome skin volar forearm clone nbw536e07c1	k__Bacteria	p__Proteobacteria	c__Betaproteobacteria	o__Burkholderiales	f__Aquabacteriaceae	g__Aquabacterium	s__unclassified	12428	GQ106498.1 gg_id:456829 Topographical and Temporal Human Skin Microbiome skin volar forearm clone nbw536e07c1	2791	2800	2961	2344	4521	4538	4845	3876	3719	3808	3963	2944	4170	3757	3009	3610	4151	4111	4362	2729	3057	3767	4104	2956	3275	2783	3276	2693	4725	4854	4883	2988	3657	4334	2979	2737	3197	3137	2664	4327
k__Bacteria; p__Proteobacteria; c__Betaproteobacteria; o__Burkholderiales; f__Aquabacteriaceae; g__Aquabacterium; s__unclassified; 12529; GQ085262.1 gg_id:417230 Topographical and Temporal Human Skin Microbiome skin elbow clone nbw273b09c1	k__Bacteria	p__Proteobacteria	c__Betaproteobacteria	o__Burkholderiales	f__Aquabacteriaceae	g__Aquabacterium	s__unclassified	12529	GQ085262.1 gg_id:417230 Topographical and Temporal Human Skin Microbiome skin elbow clone nbw273b09c1	5362	5279	5320	5334	5517	5521	5498	5455	5392	5465	5471	5473	5481	5089	5348	5466	5535	5534	5540	5358	5369	5406	5449	5422	5447	5391	5476	5402	5519	5505	5494	5355	5371	5407	5374	5397	5344	5393	5461	5419
k__Bacteria; p__Proteobacteria; c__Betaproteobacteria; o__Burkholderiales; f__Aquabacteriaceae; g__Aquabacterium; s__unclassified; 12530; GQ104420.1 gg_id:452618 Topographical and Temporal Human Skin Microbiome skin antecubital fossa clone nbw519e02c1	k__Bacteria	p__Proteobacteria	c__Betaproteobacteria	o__Burkholderiales	f__Aquabacteriaceae	g__Aquabacterium	s__unclassified	12530	GQ104420.1 gg_id:452618 Topographical and Temporal Human Skin Microbiome skin antecubital fossa clone nbw519e02c1	3576	3573	4007	4120	3593	4069	3930	3891	3520	4106	3715	4219	4126	4006	4268	4169	4188	4500	4645	3229	3305	4039	3577	3916	4220	4234	3993	3587	4185	4526	4102	2638	2316	2976	3156	3600	3181	3694	4141	3826
k__Bacteria; p__Proteobacteria; c__Betaproteobacteria; o__Burkholderiales; f__Aquabacteriaceae; g__Aquabacterium; s__unclassified; 12763; GQ095705.1 gg_id:389032 Topographical and Temporal Human Skin Microbiome skin volar forearm clone nbw441d03c1	k__Bacteria	p__Proteobacteria	c__Betaproteobacteria	o__Burkholderiales	f__Aquabacteriaceae	g__Aquabacterium	s__unclassified	12763	GQ095705.1 gg_id:389032 Topographical and Temporal Human Skin Microbiome skin volar forearm clone nbw441d03c1	5351	5328	5309	5428	5372	5428	5404	5225	5199	4990	5387	5380	5381	5335	5361	5434	5224	5284	5329	5047	5124	4986	5012	4763	4824	5347	5432	5396	5233	5252	5154	5058	5028	5125	5265	5125	5154	5394	5435	5347
k__Bacteria; p__Proteobacteria; c__Betaproteobacteria; o__Burkholderiales; f__Aquabacteriaceae; g__Aquabacterium; s__unclassified; 12832; GQ098605.1 gg_id:411153 Topographical and Temporal Human Skin Microbiome skin umbilicus clone nbw704b12c1	k__Bacteria	p__Proteobacteria	c__Betaproteobacteria	o__Burkholderiales	f__Aquabacteriaceae	g__Aquabacterium	s__unclassified	12832	GQ098605.1 gg_id:411153 Topographical and Temporal Human Skin Microbiome skin umbilicus clone nbw704b12c1	1915	1817	2312	2498	2488	3222	2931	1106	1986	2446	2421	3254	3381	2502	2977	3190	3045	3830	3314	1110	1414	1407	1207	1254	2468	1844	2044	2425	2539	2941	2794	934	3404	3135	1070	1413	984	1851	2064	1507
k__Bacteria; p__Proteobacteria; c__Betaproteobacteria; o__Burkholderiales; f__Aquabacteriaceae; g__Aquabacterium; s__unclassified; 12901; GQ093131.1 gg_id:420434 Topographical and Temporal Human Skin Microbiome skin plantar heel clone nbw421f03c1	k__Bacteria	p__Proteobacteria	c__Betaproteobacteria	o__Burkholderiales	f__Aquabacteriaceae	g__Aquabacterium	s__unclassified	12901	GQ093131.1 gg_id:420434 Topographical and Temporal Human Skin Microbiome skin plantar heel clone nbw421f03c1	5203	5206	5185	5307	5187	5226	5331	5437	5417	5461	5512	5430	5485	5394	5349	5363	5315	5330	5331	4938	5108	5354	5378	5230	5255	5241	5307	5198	5283	5448	5426	4932	5370	5463	5339	5176	5181	5241	5177	5501
k__Bacteria; p__Proteobacteria; c__Betaproteobacteria; o__Burkholderiales; f__Aquabacteriaceae; g__Aquabacterium; s__unclassified; 13102; GQ114443.1 gg_id:378277 Topographical and Temporal Human Skin Microbiome skin volar forearm clone nbw637g12c1	k__Bacteria	p__Proteobacteria	c__Betaproteobacteria	o__Burkholderiales	f__Aquabacteriaceae	g__Aquabacterium	s__unclassified	13102	GQ114443.1 gg_id:378277 Topographical and Temporal Human Skin Microbiome skin volar forearm clone nbw637g12c1	544	541	453	968	1609	1568	1896	2123	2189	2402	889	1111	811	1699	1774	949	1566	1822	1861	2189	2104	2608	1984	3380	2297	1175	707	869	904	1186	1235	2433	3296	2687	1854	2192	1547	748	772	754
k__Bacteria; p__Proteobacteria; c__Betaproteobacteria; o__Burkholderiales; f__Aquabacteriaceae; g__Aquabacterium; s__unclassified; 13162; GQ075048.1 gg_id:411252 Topographical and Temporal Human Skin Microbiome skin antecubital fossa clone nbw219f02c1	k__Bacteria	p__Proteobacteria	c__Betaproteobacteria	o__Burkholderiales	f__Aquabacteriaceae	g__Aquabacterium	s__unclassified	13162	GQ075048.1 gg_id:411252 Topographical and Temporal Human Skin Microbiome skin antecubital fossa clone nbw219f02c1	5192	5121	5257	5326	5013	4879	4337	4897	5007	4384	5090	4111	5065	4753	4762	4857	4919	4557	4014	5049	5073	5050	5375	5079	4994	4915	4955	4980	5171	5073	4979	5287	4331	4654	5404	5235	5430	5073	5155	5457
k__Bacteria; p__Proteobacteria; c__Betaproteobacteria; o__Burkholderiales; f__Aquabacteriaceae; g__Aquabacterium; s__unclassified; 13166; GQ083240.1 gg_id:376150 Topographical and Temporal Human Skin Microbiome skin antecubital fossa clone nbw301b08c1	k__Bacteria	p__Proteobacteria	c__Betaproteobacteria	o__Burkholderiales	f__Aquabacteriaceae	g__Aquabacterium	s__unclassified	13166	GQ083240.1 gg_id:376150 Topographical and Temporal Human Skin Microbiome skin antecubital fossa clone nbw301b08c1	323	414	313	321	1792	1497	2885	2239	1443	2864	1747	2133	1577	1811	799	1252	2187	3551	2748	1469	1055	2037	1079	2151	1432	901	671	484	1513	1500	2086	1296	2115	2833	856	1045	581	910	739	962
k__Bacteria; p__Proteobacteria; c__Betaproteobacteria; o__Burkholderiales; f__Aquabacteriaceae; g__Aquabacterium; s__unclassified; 13267; GQ074158.1 gg_id:399701 Topographical and Temporal Human Skin Microbiome skin antecubital fossa clone nbw214d04c1	k__Bacteria	p__Proteobacteria	c__Betaproteobacteria	o__Burkholderiales	f__Aquabacteriaceae	g__Aquabacterium	s__unclassified	13267	GQ074158.1 gg_id:399701 Topographical and Temporal Human Skin Microbiome skin antecubital fossa clone nbw214d04c1	2316	2505	2180	3360	3912	4177	4395	2544	2992	4117	3393	2805	3213	3095	2810	3026	3751	3648	3992	2242	2000	3247	2183	957	1691	2787	2674	2262	2578	3269	2734	2336	3386	4170	2698	2115	2025	2291	2281	3819
k__Bacteria; p__Proteobacteria; c__Betaproteobacteria; o__Burkholderiales; f__Aquabacteriaceae; g__Aquabacterium; s__unclassified; 13541; GQ083392.1 gg_id:423019 Topographical and Temporal Human Skin Microbiome skin antecubital fossa clone nbw303c11c1	k__Bacteria	p__Proteobacteria	c__Betaproteobacteria	o__Burkholderiales	f__Aquabacteriaceae	g__Aquabacterium	s__unclassified	13541	GQ083392.1 gg_id:423019 Topographical and Temporal Human Skin Microbiome skin antecubital fossa clone nbw303c11c1	1631	1616	1033	1976	2418	2395	2866	3403	3736	3114	2303	2568	2268	3081	3129	2065	2346	2827	3049	3244	3046	3778	2983	4323	3340	1714	1786	1471	1840	2002	1619	3009	3823	3495	1855	2303	1551	1539	1505	1377
k__Bacteria; p__Proteobacteria; c__Betaproteobacteria; o__Burkholderiales; f__Aquabacteriaceae; g__Aquabacterium; s__unclassified; 13625; GQ065835.1 gg_id:410251 Topographical and Temporal Human Skin Microbiome skin occiput clone nbw93e08c1	k__Bacteria	p__Proteobacteria	c__Betaproteobacteria	o__Burkholderiales	f__Aquabacteriaceae	g__Aquabacterium	s__unclassified	13625	GQ065835.1 gg_id:410251 Topographical and Temporal Human Skin Microbiome skin occiput clone nbw93e08c1	5237	5282	5214	5263	4752	4482	4943	5498	5471	5503	5494	5507	5493	5400	5356	5479	4788	4749	3943	5326	5441	5424	5352	5357	5396	5350	5136	5261	5476	5280	5321	5236	4929	4884	5212	5324	5220	5388	5011	5489
k__Bacteria; p__Proteobacteria; c__Betaproteobacteria; o__Burkholderiales; f__Aquabacteriaceae; g__Aquabacterium; s__unclassified; 13660; GQ093177.1 gg_id:413380 Topographical and Temporal Human Skin Microbiome skin plantar heel clone nbw422c06c1	k__Bacteria	p__Proteobacteria	c__Betaproteobacteria	o__Burkholderiales	f__Aquabacteriaceae	g__Aquabacterium	s__unclassified	13660	GQ093177.1 gg_id:413380 Topographical and Temporal Human Skin Microbiome skin plantar heel clone nbw422c06c1	2383	2615	2656	2600	4353	3952	4807	4763	4512	4863	4009	4417	4429	4315	4014	4144	4527	5192	4810	4280	3655	4693	3706	4749	4603	3958	3284	2874	4085	3583	4503	3662	4352	4868	3018	3138	2374	3920	3570	4228
k__Bacteria; p__Proteobacteria; c__Betaproteobacteria; o__Burkholderiales; f__Aquabacteriaceae; g__Aquabacterium; s__unclassified; 13769; GQ090547.1 gg_id:401567 Topographical and Temporal Human Skin Microbiome skin popliteal fossa clone nbw335d10c1	k__Bacteria	p__Proteobacteria	c__Betaproteobacteria	o__Burkholderiales	f__Aquabacteriaceae	g__Aquabacterium	s__unclassified	13769	GQ090547.1 gg_id:401567 Topographical and Temporal Human Skin Microbiome skin popliteal fossa clone nbw335d10c1	4805	4871	4779	3602	4453	5004	4418	3900	4040	4411	4030	4144	3785	4383	4943	4335	4805	5102	5057	3706	4089	4090	3959	4125	4144	4360	4072	4015	4574	4977	4488	3322	2808	3618	4034	3964	4426	4222	4491	4193
k__Bacteria; p__Proteobacteria; c__Betaproteobacteria; o__Burkholderiales; f__Aquabacteriaceae; g__Aquabacterium; s__unclassified; 13885; GQ107064.1 gg_id:447126 Topographical and Temporal Human Skin Microbiome skin buttock clone nbw544c06c1	k__Bacteria	p__Proteobacteria	c__Betaproteobacteria	o__Burkholderiales	f__Aquabacteriaceae	g__Aquabacterium	s__unclassified	13885	GQ107064.1 gg_id:447126 Topographical and Temporal Human Skin Microbiome skin buttock clone nbw544c06c1	2530	2361	1250	1512	2232	1559	1677	3352	1987	2929	3594	4062	3375	3176	1430	2474	3464	3831	2727	2107	2051	2619	1543	2111	2216	1705	2222	1664	4070	2834	3635	2218	2592	2869	1155	1846	1418	2242	2951	2668
k__Bacteria; p__Proteobacteria; c__Betaproteobacteria; o__Burkholderiales; f__Aquabacteriaceae; g__Aquabacterium; s__unclassified; 14025; GQ093179.1 gg_id:373823 Topographical and Temporal Human Skin Microbiome skin plantar heel clone nbw422c10c1	k__Bacteria	p__Proteobacteria	c__Betaproteobacteria	o__Burkholderiales	f__Aquabacteriaceae	g__Aquabacterium	s__unclassified	14025	GQ093179.1 gg_id:373823 Topographical and Temporal Human Skin Microbiome skin plantar heel clone nbw422c10c1	308	444	239	331	140	113	206	749	424	394	1320	2094	945	755	233	1053	427	399	418	793	634	732	1045	1718	1226	493	691	441	326	335	513	1138	1356	1721	1056	1174	1113	1449	838	1349
k__Bacteria; p__Proteobacteria; c__Betaproteobacteria; o__Burkholderiales; f__Aquabacteriaceae; g__Aquabacterium; s__unclassified; 14115; GQ098148.1 gg_id:423145 Topographical and Temporal Human Skin Microbiome skin manubrium clone nbw402a03c1	k__Bacteria	p__Proteobacteria	c__Betaproteobacteria	o__Burkholderiales	f__Aquabacteriaceae	g__Aquabacterium	s__unclassified	14115	GQ098148.1 gg_id:423145 Topographical and Temporal Human Skin Microbiome skin manubrium clone nbw402a03c1	812	2090	664	1282	2794	2571	3550	2609	2346	3277	2494	2474	2332	2196	1442	1783	3165	3833	3503	1999	1776	2765	2047	2590	1964	1826	1367	1374	2012	2474	3009	1431	3246	3666	2022	1590	1344	1434	1159	2289
k__Bacteria; p__Proteobacteria; c__Betaproteobacteria; o__Burkholderiales; f__Aquabacteriaceae; g__Aquabacterium; s__unclassified; 14144; GQ102998.1 gg_id:465256 Topographical and Temporal Human Skin Microbiome skin inguinal crease clone nbw708e01c1	k__Bacteria	p__Proteobacteria	c__Betaproteobacteria	o__Burkholderiales	f__Aquabacteriaceae	g__Aquabacterium	s__unclassified	14144	GQ102998.1 gg_id:465256 Topographical and Temporal Human Skin Microbiome skin inguinal crease clone nbw708e01c1	2133	2065	3328	2079	3693	3526	3763	1936	1546	2248	1831	2169	2035	1641	1790	1977	3399	4459	4025	2775	3118	3065	2120	3050	2628	1894	1862	1854	2438	3518	2640	2943	1844	2441	2161	1947	2378	2235	2244	2554
k__Bacteria; p__Proteobacteria; c__Betaproteobacteria; o__Burkholderiales; f__Aquabacteriaceae; g__Aquabacterium; s__unclassified; 14194; GQ099145.1 gg_id:461130 Topographical and Temporal Human Skin Microbiome skin interdigital web space clone nbw506f03c1	k__Bacteria	p__Proteobacteria	c__Betaproteobacteria	o__Burkholderiales	f__Aquabacteriaceae	g__Aquabacterium	s__unclassified	14194	GQ099145.1 gg_id:461130 Topographical and Temporal Human Skin Microbiome skin interdigital web space clone nbw506f03c1	5143	5265	5378	5419	5437	5513	5451	5283	5179	5248	4733	5083	4936	5252	5510	5191	5529	5546	5533	4889	3680	4354	5199	3560	5200	5380	4811	5114	5147	5428	5287	3427	4756	4950	4406	4830	5298	4835	4696	4810
k__Bacteria; p__Proteobacteria; c__Betaproteobacteria; o__Burkholderiales; f__Aquabacteriaceae; g__Aquabacterium; s__unclassified; 14254; GQ074101.1 gg_id:460377 Topographical and Temporal Human Skin Microbiome skin antecubital fossa clone nbw213d07c1	k__Bacteria	p__Proteobacteria	c__Betaproteobacteria	o__Burkholderiales	f__Aquabacteriaceae	g__Aquabacterium	s__unclassified	14254	GQ074101.1 gg_id:460377 Topographical and Temporal Human Skin Microbiome skin antecubital fossa clone nbw213d07c1	5246	5291	5252	5286	5008	5026	4704	5179	5328	5174	5196	4950	5284	5323	5184	5327	5238	5094	5006	5067	5247	5281	5141	5093	5214	5328	5296	5301	5376	5299	5325	4974	4947	4777	5036	5279	5022	5293	5127	5402
k__Bacteria; p__Aquificae; c__Aquificae; o__Aquificales; f__Aquificaceae; g__Hydrogenobaculum; s__unclassified; 55210; DQ834158.1 gg_id:164825 Geochemical Controls on Microbial and Joseph's Coat Springs Yellowstone National Park Rainbow 2 Hot Spring clone SK906	k__Bacteria	p__Aquificae	c__Aquificae	o__Aquificales	f__Aquificaceae	g__Hydrogenobaculum	s__unclassified	55210	DQ834158.1 gg_id:164825 Geochemical Controls on Microbial and Joseph's Coat Springs Yellowstone National Park Rainbow 2 Hot Spring clone SK906	3088	2694	1358	2872	2584	3203	2810	2402	3364	2031	2144	2744	2241	3047	3240	3000	2974	3159	2667	3028	2902	3128	1841	2517	2338	2419	1924	2000	3485	3341	4055	3491	3155	3425	2565	2892	3166	2579	2629	3053
k__Bacteria; p__Aquificae; c__Aquificae; o__Aquificales; f__Aquificaceae; g__Hydrogenobaculum; s__unclassified; 55471; DQ924737.1 gg_id:177890 Microbial Norris Geyser Basin Yellowstone National Park Echinus Hot Spring clone BW197	k__Bacteria	p__Aquificae	c__Aquificae	o__Aquificales	f__Aquificaceae	g__Hydrogenobaculum	s__unclassified	55471	DQ924737.1 gg_id:177890 Microbial Norris Geyser Basin Yellowstone National Park Echinus Hot Spring clone BW197	3075	3461	2982	2843	5462	5430	5510	4025	3099	4440	3576	2764	3711	3819	4019	4175	5450	5425	5450	3136	2671	3921	2913	3800	4048	3042	2906	2047	5169	5258	5086	2042	3285	3156	2109	1619	2640	1846	2391	2535
k__Bacteria; p__Proteobacteria; c__Alphaproteobacteria; o__Rhizobiales; f__Aurantimonadaceae; g__Aurantimonas; s__Aurantimonas altamirensis; 61622; EU544515.1 gg_id:272510 Aurantimonas altamirensis str. IFP14.1	k__Bacteria	p__Proteobacteria	c__Alphaproteobacteria	o__Rhizobiales	f__Aurantimonadaceae	g__Aurantimonas	s__Aurantimonas altamirensis	61622	EU544515.1 gg_id:272510 Aurantimonas altamirensis str. IFP14.1	2632	2535	2477	3449	1451	1926	2076	2822	3240	2571	3794	3465	3538	3600	3439	3041	503	801	475	1866	1756	2184	1535	1256	1312	2917	3354	3014	1763	1676	995	2285	1234	2103	1930	1385	1359	3217	3424	2935
k__Bacteria; p__Firmicutes; c__Bacilli; o__Bacillales; f__Bacillaceae; g__Bacillus; s__Bacillus acidicola; 49516; GQ389780.1 gg_id:573608 Bacillus acidicola str. TSAS-1	k__Bacteria	p__Firmicutes	c__Bacilli	o__Bacillales	f__Bacillaceae	g__Bacillus	s__Bacillus acidicola	49516	GQ389780.1 gg_id:573608 Bacillus acidicola str. TSAS-1	2896	2405	2879	1467	3521	2210	1858	1880	1610	1235	2797	2915	2591	1760	1722	2000	4408	2934	3278	1939	2295	1997	3629	3554	3584	2418	3341	2320	4660	4182	4377	2215	1936	1148	3264	2975	3591	2399	2678	3652
k__Bacteria; p__Firmicutes; c__Bacilli; o__Bacillales; f__Bacillaceae; g__Bacillus; s__Bacillus acidicola; 49665; AF547209.1 gg_id:71698 Bacillus acidogenesis str. 105-2	k__Bacteria	p__Firmicutes	c__Bacilli	o__Bacillales	f__Bacillaceae	g__Bacillus	s__Bacillus acidicola	49665	AF547209.1 gg_id:71698 Bacillus acidogenesis str. 105-2	2412	1491	2393	1856	3899	3831	4407	2196	1739	2236	2637	3215	2843	2301	2461	2442	4399	4347	4400	1948	2038	1838	4185	4018	4211	2373	2747	1695	4375	4771	4555	2328	1987	2711	4639	3533	4209	3301	2723	3648
k__Bacteria; p__Firmicutes; c__Bacilli; o__Bacillales; f__Bacillaceae; g__Bacillus; s__Bacillus amyloliquefaciens; 48274; EF601577.1 gg_id:229131 Bacillus licheniformis str. BL43	k__Bacteria	p__Firmicutes	c__Bacilli	o__Bacillales	f__Bacillaceae	g__Bacillus	s__Bacillus amyloliquefaciens	48274	EF601577.1 gg_id:229131 Bacillus licheniformis str. BL43	1981	1905	1653	1688	1474	1701	2027	2627	1993	2680	2018	2127	1769	1753	2095	1325	2251	3138	2143	4636	4448	3193	4711	3489	3720	2190	1813	1895	3033	3827	3533	4872	3145	2535	5304	3904	5133	1806	1501	1784
k__Bacteria; p__Firmicutes; c__Bacilli; o__Bacillales; f__Bacillaceae; g__Bacillus; s__Bacillus amyloliquefaciens; 48468; AY176764.1 gg_id:78954 Bacillus subtilis str. HJ11	k__Bacteria	p__Firmicutes	c__Bacilli	o__Bacillales	f__Bacillaceae	g__Bacillus	s__Bacillus amyloliquefaciens	48468	AY176764.1 gg_id:78954 Bacillus subtilis str. HJ11	4045	3900	3002	2913	4084	4202	4375	4233	3072	4006	3995	3861	3659	3873	2759	3348	3852	4221	3832	3011	3748	3263	2655	3726	2964	3035	3576	2867	3810	3866	3118	3424	3953	4723	2508	2954	2943	3329	3280	3254
k__Bacteria; p__Firmicutes; c__Bacilli; o__Bacillales; f__Bacillaceae; g__Bacillus; s__Bacillus amyloliquefaciens; 48802; AF447803.1 gg_id:32902 Bacillus subtilis str. A184	k__Bacteria	p__Firmicutes	c__Bacilli	o__Bacillales	f__Bacillaceae	g__Bacillus	s__Bacillus amyloliquefaciens	48802	AF447803.1 gg_id:32902 Bacillus subtilis str. A184	5077	5053	4633	4265	4655	4203	4580	5125	4440	4703	4886	4804	4819	4883	3974	4619	4910	4696	4625	4524	5293	4545	4741	5104	4974	4292	4752	4420	5025	5200	4881	4562	4847	5225	4798	4568	4793	4623	4515	4621
k__Bacteria; p__Firmicutes; c__Bacilli; o__Bacillales; f__Bacillaceae; g__Bacillus; s__Bacillus amyloliquefaciens; 49078; EU326481.1 gg_id:256348 Bacillus subtilis str. K22-13	k__Bacteria	p__Firmicutes	c__Bacilli	o__Bacillales	f__Bacillaceae	g__Bacillus	s__Bacillus amyloliquefaciens	49078	EU326481.1 gg_id:256348 Bacillus subtilis str. K22-13	1650	1962	1316	1277	2610	2679	2942	2979	2266	3191	2498	3189	2406	2563	1318	2280	3180	4197	3570	1903	1866	1164	1871	3049	2626	1414	1520	1325	3715	4606	3995	1294	2825	3058	3365	2237	3323	1440	1267	1421
k__Bacteria; p__Firmicutes; c__Bacilli; o__Bacillales; f__Bacillaceae; g__Bacillus; s__Bacillus amyloliquefaciens; 49247; EF101716.1 gg_id:188219 Bacillus subtilis str. HU63	k__Bacteria	p__Firmicutes	c__Bacilli	o__Bacillales	f__Bacillaceae	g__Bacillus	s__Bacillus amyloliquefaciens	49247	EF101716.1 gg_id:188219 Bacillus subtilis str. HU63	1581	1726	1463	697	1405	754	626	643	686	435	684	470	419	384	752	559	2537	1617	1817	1182	1331	1149	1856	2563	1541	798	1138	1013	2651	1847	1850	1731	1383	1032	1756	1212	1561	810	755	1279
k__Bacteria; p__Firmicutes; c__Bacilli; o__Bacillales; f__Bacillaceae; g__Bacillus; s__Bacillus badius; 42529; AB211021.1 gg_id:115202 Bacillus subtilis str. SSCS22-1	k__Bacteria	p__Firmicutes	c__Bacilli	o__Bacillales	f__Bacillaceae	g__Bacillus	s__Bacillus badius	42529	AB211021.1 gg_id:115202 Bacillus subtilis str. SSCS22-1	3499	3850	3167	1797	2509	2166	2390	2782	2159	2083	2622	2743	1924	1826	1758	2035	4337	4438	3585	1977	2359	1743	3994	5265	5234	1192	1836	1234	4976	4735	4526	1420	1627	1713	2607	2474	2855	647	1490	1087
k__Bacteria; p__Firmicutes; c__Bacilli; o__Bacillales; f__Bacillaceae; g__Bacillus; s__Bacillus badius; 42593; DQ870720.1 gg_id:224292 Bacillus badius str. LMtotJ2	k__Bacteria	p__Firmicutes	c__Bacilli	o__Bacillales	f__Bacillaceae	g__Bacillus	s__Bacillus badius	42593	DQ870720.1 gg_id:224292 Bacillus badius str. LMtotJ2	4946	4980	4971	4877	4935	5122	5387	5272	4987	5307	5391	5378	5209	5113	4840	5271	5114	5308	5448	4950	4887	5029	4980	5362	5189	4817	5068	4766	4884	5108	5147	5011	5231	5420	4803	4889	4907	4969	4923	4744
k__Bacteria; p__Firmicutes; c__Bacilli; o__Bacillales; f__Bacillaceae; g__Bacillus; s__Bacillus badius; 42860; GQ497939.1 gg_id:545039 Bacillus badius str. KO_CM52	k__Bacteria	p__Firmicutes	c__Bacilli	o__Bacillales	f__Bacillaceae	g__Bacillus	s__Bacillus badius	42860	GQ497939.1 gg_id:545039 Bacillus badius str. KO_CM52	3985	4265	3951	4058	2353	3564	3144	4525	4175	4745	4880	4742	4266	4031	4005	4101	3347	3837	3479	3709	4112	2998	3658	5056	4665	3758	3983	3431	3629	3633	3318	2928	2500	3281	4072	4532	3944	4286	4151	4216
k__Bacteria; p__Firmicutes; c__Bacilli; o__Bacillales; f__Bacillaceae; g__Bacillus; s__Bacillus badius; 42987; X62178.1 gg_id:14618 Bacillus aminovorans str. NCIMB 8292	k__Bacteria	p__Firmicutes	c__Bacilli	o__Bacillales	f__Bacillaceae	g__Bacillus	s__Bacillus badius	42987	X62178.1 gg_id:14618 Bacillus aminovorans str. NCIMB 8292	948	790	870	324	1521	1223	1345	856	290	533	975	1026	861	461	363	378	3269	3776	2789	883	819	577	2440	4089	3563	431	878	377	3956	4301	4272	1340	536	488	3358	1608	2789	995	684	428
k__Bacteria; p__Firmicutes; c__Bacilli; o__Bacillales; f__Bacillaceae; g__Bacillus; s__Bacillus cytotoxicus; 46520; AM747234.1 gg_id:257548 Bacillus cereus str. NVH 391-98	k__Bacteria	p__Firmicutes	c__Bacilli	o__Bacillales	f__Bacillaceae	g__Bacillus	s__Bacillus cytotoxicus	46520	AM747234.1 gg_id:257548 Bacillus cereus str. NVH 391-98	5085	5229	5050	4721	2115	2115	2024	4082	4628	4110	4028	4217	4024	4234	4342	4648	3844	3667	3384	4068	3833	3918	4004	4800	4176	4213	4530	4396	3881	4385	4306	2858	1610	1914	4259	4263	4228	3608	4597	4096
k__Bacteria; p__Firmicutes; c__Bacilli; o__Bacillales; f__Bacillaceae; g__Bacillus; s__Bacillus firmus; 48576; FJ897757.1 gg_id:593258 Bacillus firmus str. RKS160	k__Bacteria	p__Firmicutes	c__Bacilli	o__Bacillales	f__Bacillaceae	g__Bacillus	s__Bacillus firmus	48576	FJ897757.1 gg_id:593258 Bacillus firmus str. RKS160	1559	1456	1412	865	663	501	436	2764	1164	1154	1898	1586	1171	845	777	746	2046	1704	2087	759	960	338	1092	1765	1372	630	1264	716	1875	2689	2740	415	347	344	532	377	566	516	456	227
k__Bacteria; p__Firmicutes; c__Bacilli; o__Bacillales; f__Bacillaceae; g__Bacillus; s__Bacillus firmus; 48723; DQ298269.1 gg_id:152877 studies on and nifH Lasiurus sindicus Sewan grass Thar Desert Rajasthan India rhizosphere soil clone SR12	k__Bacteria	p__Firmicutes	c__Bacilli	o__Bacillales	f__Bacillaceae	g__Bacillus	s__Bacillus firmus	48723	DQ298269.1 gg_id:152877 studies on and nifH Lasiurus sindicus Sewan grass Thar Desert Rajasthan India rhizosphere soil clone SR12	3750	3666	3862	3174	3725	3166	3945	4506	2485	3083	3254	3643	3550	3000	4629	3419	4903	3984	4178	3427	3545	3551	3320	4237	4425	2806	2992	3054	5009	5334	5285	3747	2760	2675	3920	4177	4357	3111	3040	2462
k__Bacteria; p__Firmicutes; c__Bacilli; o__Bacillales; f__Bacillaceae; g__Bacillus; s__Bacillus firmus; 48773; FJ607056.1 gg_id:539461 Bacillus firmus str. 92-1	k__Bacteria	p__Firmicutes	c__Bacilli	o__Bacillales	f__Bacillaceae	g__Bacillus	s__Bacillus firmus	48773	FJ607056.1 gg_id:539461 Bacillus firmus str. 92-1	3450	3041	3110	3753	3366	3416	3614	4854	3276	3820	4521	4713	4369	4332	3198	3860	3426	3630	3754	3317	2754	1981	3616	2710	2563	2837	3612	2499	2542	3119	3001	3403	3802	4084	3667	2598	3058	2777	2524	4030
k__Bacteria; p__Firmicutes; c__Bacilli; o__Bacillales; f__Bacillaceae; g__Bacillus; s__Bacillus firmus; 48778; GQ903396.1 gg_id:578791 Bacillus firmus str. XJSL2-7	k__Bacteria	p__Firmicutes	c__Bacilli	o__Bacillales	f__Bacillaceae	g__Bacillus	s__Bacillus firmus	48778	GQ903396.1 gg_id:578791 Bacillus firmus str. XJSL2-7	3596	3835	3712	2431	3560	2592	2333	3326	2545	2150	3110	3243	3168	2793	2384	2601	4039	3193	2949	3270	3015	2871	4136	4557	4639	2433	2805	2260	3565	4114	3890	2861	2301	1753	4682	4346	4297	2484	2265	3458
k__Bacteria; p__Firmicutes; c__Bacilli; o__Bacillales; f__Bacillaceae; g__Bacillus; s__Bacillus firmus; 48942; GQ199760.1 gg_id:539360 Bacillus sp. str. 210_58	k__Bacteria	p__Firmicutes	c__Bacilli	o__Bacillales	f__Bacillaceae	g__Bacillus	s__Bacillus firmus	48942	GQ199760.1 gg_id:539360 Bacillus sp. str. 210_58	1391	903	1271	633	1811	940	1174	3019	784	1198	1939	1781	1489	915	1024	876	3364	2080	2809	1163	1270	441	1296	1471	1478	651	1372	639	3148	4461	4528	1200	397	466	916	816	763	1134	745	427
k__Bacteria; p__Firmicutes; c__Bacilli; o__Bacillales; f__Bacillaceae; g__Bacillus; s__Bacillus firmus; 49272; FJ974057.1 gg_id:390675 Bacillus firmus str. SK20	k__Bacteria	p__Firmicutes	c__Bacilli	o__Bacillales	f__Bacillaceae	g__Bacillus	s__Bacillus firmus	49272	FJ974057.1 gg_id:390675 Bacillus firmus str. SK20	1826	867	1407	540	1467	966	601	3545	641	914	1595	1228	1027	714	898	823	3255	2432	2761	850	981	301	507	593	859	567	1168	707	3107	4573	4524	511	191	70	487	686	666	828	564	303
k__Bacteria; p__Firmicutes; c__Bacilli; o__Bacillales; f__Bacillaceae; g__Bacillus; s__Bacillus flexus; 45943; GU297606.1 gg_id:576952 Bacillus pumilus str. U4	k__Bacteria	p__Firmicutes	c__Bacilli	o__Bacillales	f__Bacillaceae	g__Bacillus	s__Bacillus flexus	45943	GU297606.1 gg_id:576952 Bacillus pumilus str. U4	2505	694	2573	587	3172	2509	1856	1398	502	614	3047	2799	2587	1082	1044	519	3216	2915	2950	585	1698	382	1132	1884	1772	2254	2587	1069	3865	3852	4114	422	285	83	2266	2281	3390	3859	2036	814
k__Bacteria; p__Firmicutes; c__Bacilli; o__Bacillales; f__Bacillaceae; g__Bacillus; s__Bacillus flexus; 45955; AY180964.1 gg_id:107468 Bacillus megaterium str. BAC19	k__Bacteria	p__Firmicutes	c__Bacilli	o__Bacillales	f__Bacillaceae	g__Bacillus	s__Bacillus flexus	45955	AY180964.1 gg_id:107468 Bacillus megaterium str. BAC19	4582	3552	4626	3090	4821	3920	3531	4154	2942	3797	4901	4842	4684	4084	3406	3778	4818	4394	4494	3141	3731	3405	3582	4013	3967	4098	4558	3648	4878	4335	4366	3099	4214	4533	3907	4195	4113	4813	4019	3516
k__Bacteria; p__Firmicutes; c__Bacilli; o__Bacillales; f__Bacillaceae; g__Bacillus; s__Bacillus flexus; 46180; AJ550461.1 gg_id:82893 Bacillus flexus	k__Bacteria	p__Firmicutes	c__Bacilli	o__Bacillales	f__Bacillaceae	g__Bacillus	s__Bacillus flexus	46180	AJ550461.1 gg_id:82893 Bacillus flexus	2500	2063	2704	1788	3320	3091	2680	1903	2211	1897	1997	1941	2149	1659	2121	1451	4294	4307	3755	2199	2126	1187	3228	4270	3733	2593	2735	1821	4548	4809	5027	1550	1297	1035	3838	2764	3921	3577	2489	2003
k__Bacteria; p__Firmicutes; c__Bacilli; o__Bacillales; f__Bacillaceae; g__Bacillus; s__Bacillus flexus; 46269; AY422986.1 gg_id:97150 Bacillus flexus str. R-6558	k__Bacteria	p__Firmicutes	c__Bacilli	o__Bacillales	f__Bacillaceae	g__Bacillus	s__Bacillus flexus	46269	AY422986.1 gg_id:97150 Bacillus flexus str. R-6558	2719	747	2711	602	3441	2692	1902	1594	589	611	3161	2868	2711	1141	1084	658	3558	2748	3292	576	1755	407	1169	1974	1792	2409	2718	1172	4100	4090	4373	428	327	89	2304	2336	3430	4013	2189	840
k__Bacteria; p__Firmicutes; c__Bacilli; o__Bacillales; f__Bacillaceae; g__Bacillus; s__Bacillus flexus; 46501; FJ527662.1 gg_id:546932 Bacillus subtilis str. rif200882	k__Bacteria	p__Firmicutes	c__Bacilli	o__Bacillales	f__Bacillaceae	g__Bacillus	s__Bacillus flexus	46501	FJ527662.1 gg_id:546932 Bacillus subtilis str. rif200882	2407	241	2759	345	3487	2682	1680	795	207	269	2524	2621	2507	979	921	513	3996	2621	3393	1405	1579	554	1463	2257	2380	2478	2880	1124	4204	3934	4368	573	518	279	2359	3161	3736	3970	2199	875
k__Bacteria; p__Firmicutes; c__Bacilli; o__Bacillales; f__Bacillaceae; g__Bacillus; s__Bacillus flexus; 46693; GU434216.1 gg_id:522385 Bacillus thuringiensis str. CC7	k__Bacteria	p__Firmicutes	c__Bacilli	o__Bacillales	f__Bacillaceae	g__Bacillus	s__Bacillus flexus	46693	GU434216.1 gg_id:522385 Bacillus thuringiensis str. CC7	1678	79	1618	239	2866	2132	1356	830	75	121	1927	1817	1923	556	425	313	3259	2669	3078	710	1037	314	897	1749	1375	1628	1934	620	3598	3683	4092	298	208	132	1928	2140	2865	3392	1580	550
k__Bacteria; p__Firmicutes; c__Bacilli; o__Bacillales; f__Bacillaceae; g__Bacillus; s__Bacillus flexus; 46713; GU297611.1 gg_id:560954 Bacillus flexus str. U10	k__Bacteria	p__Firmicutes	c__Bacilli	o__Bacillales	f__Bacillaceae	g__Bacillus	s__Bacillus flexus	46713	GU297611.1 gg_id:560954 Bacillus flexus str. U10	3050	772	3071	708	3662	2910	2044	1994	612	682	3324	3162	2964	1351	1293	767	3769	3218	3482	723	1970	436	1293	2059	1980	2531	3021	1370	4393	4400	4634	434	333	85	2487	2600	3713	4302	2479	949
k__Bacteria; p__Firmicutes; c__Bacilli; o__Bacillales; f__Bacillaceae; g__Bacillus; s__Bacillus flexus; 46811; AF286485.1 gg_id:24211 Bacillus sp. str. VAN26	k__Bacteria	p__Firmicutes	c__Bacilli	o__Bacillales	f__Bacillaceae	g__Bacillus	s__Bacillus flexus	46811	AF286485.1 gg_id:24211 Bacillus sp. str. VAN26	3738	1843	4422	1197	3723	2722	2738	3459	2360	3271	2733	3389	3691	2933	2059	2628	3979	3311	3493	3495	2595	2834	2498	3670	3342	3329	2629	2164	4119	3861	4096	2264	1798	3657	2383	2870	2534	3983	2860	3048
k__Bacteria; p__Firmicutes; c__Bacilli; o__Bacillales; f__Bacillaceae; g__Bacillus; s__Bacillus flexus; 46832; AJ563600.1 gg_id:87224 Bacillus flexus str. B14	k__Bacteria	p__Firmicutes	c__Bacilli	o__Bacillales	f__Bacillaceae	g__Bacillus	s__Bacillus flexus	46832	AJ563600.1 gg_id:87224 Bacillus flexus str. B14	1844	1089	1294	760	1001	762	585	1118	812	752	1193	816	778	522	903	477	1906	3472	2312	666	1160	345	846	1145	652	973	1435	858	2027	2356	2612	414	122	94	789	601	1002	1042	825	457
k__Bacteria; p__Firmicutes; c__Bacilli; o__Bacillales; f__Bacillaceae; g__Bacillus; s__Bacillus flexus; 46887; DQ408589.1 gg_id:156380 Bacillus megaterium str. DZ011	k__Bacteria	p__Firmicutes	c__Bacilli	o__Bacillales	f__Bacillaceae	g__Bacillus	s__Bacillus flexus	46887	DQ408589.1 gg_id:156380 Bacillus megaterium str. DZ011	3367	2708	3874	2203	3445	3117	3271	3316	2540	2842	3766	3803	3668	3024	2571	2157	3758	3527	3390	2708	3580	3054	3812	3594	3565	3011	3223	2447	3868	3120	3522	2499	2891	3349	3542	3231	2852	3492	3254	2779
k__Bacteria; p__Firmicutes; c__Bacilli; o__Bacillales; f__Bacillaceae; g__Bacillus; s__Bacillus flexus; 47833; EU884649.1 gg_id:307261 Bacillus flexus str. XUZ-R	k__Bacteria	p__Firmicutes	c__Bacilli	o__Bacillales	f__Bacillaceae	g__Bacillus	s__Bacillus flexus	47833	EU884649.1 gg_id:307261 Bacillus flexus str. XUZ-R	2624	765	2574	608	3420	2686	1969	1985	605	680	3150	2928	2680	1182	1064	727	3485	3058	3356	604	1745	420	1148	1967	1782	2320	2628	1195	4144	4290	4425	430	330	84	2218	2249	3326	3953	2086	878
k__Bacteria; p__Firmicutes; c__Bacilli; o__Bacillales; f__Bacillaceae; g__Bacillus; s__Bacillus flexus; 47944; EU880510.1 gg_id:347469 Bacillus megaterium str. PRE2	k__Bacteria	p__Firmicutes	c__Bacilli	o__Bacillales	f__Bacillaceae	g__Bacillus	s__Bacillus flexus	47944	EU880510.1 gg_id:347469 Bacillus megaterium str. PRE2	2154	1596	2011	1018	2960	2365	2693	3460	1928	2953	3904	3757	3101	2157	1129	2020	3137	3064	3303	1898	2458	2419	1878	2697	2113	2265	2538	1478	3142	2851	3086	2580	2950	3118	1965	2121	2034	3002	2226	2130
k__Bacteria; p__Firmicutes; c__Bacilli; o__Bacillales; f__Bacillaceae; g__Bacillus; s__Bacillus flexus; 48103; GU191915.1 gg_id:584858 Bacillus megaterium str. SB 3059	k__Bacteria	p__Firmicutes	c__Bacilli	o__Bacillales	f__Bacillaceae	g__Bacillus	s__Bacillus flexus	48103	GU191915.1 gg_id:584858 Bacillus megaterium str. SB 3059	3929	2819	3940	2759	2666	2924	2180	2590	2673	3655	3817	3927	3565	3006	3239	2492	2280	2903	2681	2674	3988	3395	3935	4534	3793	3652	3966	3355	3099	3129	3544	2890	2902	3017	4301	4560	3710	4342	3743	3316
k__Bacteria; p__Firmicutes; c__Bacilli; o__Bacillales; f__Bacillaceae; g__Bacillus; s__Bacillus foraminis; 46442; AM950294.1 gg_id:265711 Bacillus sp. BS29 HS-2008	k__Bacteria	p__Firmicutes	c__Bacilli	o__Bacillales	f__Bacillaceae	g__Bacillus	s__Bacillus foraminis	46442	AM950294.1 gg_id:265711 Bacillus sp. BS29 HS-2008	2669	2618	3444	3089	2615	2447	2606	3439	3266	3344	4595	4021	3938	3090	3305	3202	3261	3190	2714	2648	2619	1905	2900	4682	4540	2747	3487	2816	3668	3788	3800	3173	2038	1462	3446	3519	4945	2829	2581	2408
k__Bacteria; p__Firmicutes; c__Bacilli; o__Bacillales; f__Bacillaceae; g__Bacillus; s__Bacillus halodurans; 49000; GU396007.1 gg_id:516103 Bacillus halodurans str. M29	k__Bacteria	p__Firmicutes	c__Bacilli	o__Bacillales	f__Bacillaceae	g__Bacillus	s__Bacillus halodurans	49000	GU396007.1 gg_id:516103 Bacillus halodurans str. M29	3852	4031	3709	3982	4131	4086	4004	4410	4456	4774	4708	4461	4286	4026	4255	4034	3756	4276	3712	3941	4130	4531	4219	4821	4387	4206	4478	4517	4142	4581	4575	4546	3898	3772	4349	4310	4244	3696	4014	3738
k__Bacteria; p__Firmicutes; c__Bacilli; o__Bacillales; f__Bacillaceae; g__Bacillus; s__Bacillus halodurans; 49409; AB274919.1 gg_id:240829 Bacillus halodurans str. 38C-2-1	k__Bacteria	p__Firmicutes	c__Bacilli	o__Bacillales	f__Bacillaceae	g__Bacillus	s__Bacillus halodurans	49409	AB274919.1 gg_id:240829 Bacillus halodurans str. 38C-2-1	4120	4261	4189	3250	2806	2500	3308	3698	3644	3439	3791	3582	3530	3312	3721	3705	3250	3802	3978	2756	2951	2876	2876	3422	3013	3179	3382	3933	2939	3618	3647	2737	4349	4265	2269	2667	2832	2566	2871	2701
k__Bacteria; p__Firmicutes; c__Bacilli; o__Bacillales; f__Bacillaceae; g__Bacillus; s__Bacillus hwajinpoensis; 49614; GQ903399.1 gg_id:542839 Bacillus hwajinpoensis str. XJSL2-10	k__Bacteria	p__Firmicutes	c__Bacilli	o__Bacillales	f__Bacillaceae	g__Bacillus	s__Bacillus hwajinpoensis	49614	GQ903399.1 gg_id:542839 Bacillus hwajinpoensis str. XJSL2-10	4343	4320	3986	3149	1406	1162	1254	4413	3960	4023	3282	3365	3554	3141	3443	3896	2325	1793	1882	4487	3906	3811	4607	4536	5032	2745	2935	3027	3459	4065	4088	4298	2147	2579	4210	4026	3183	3863	3034	3252
k__Bacteria; p__Firmicutes; c__Bacilli; o__Bacillales; f__Bacillaceae; g__Bacillus; s__Bacillus malacitensis; 48920; EU723824.1 gg_id:352888 Bacillus licheniformis str. HDDMM02	k__Bacteria	p__Firmicutes	c__Bacilli	o__Bacillales	f__Bacillaceae	g__Bacillus	s__Bacillus malacitensis	48920	EU723824.1 gg_id:352888 Bacillus licheniformis str. HDDMM02	3118	3782	3081	2766	3473	2849	2898	2839	2118	2642	3614	3646	3183	2325	2202	2254	4565	3781	4068	2835	2885	2614	2923	3754	3166	2822	3119	3063	4886	3444	3910	2428	2900	2676	3495	3090	3239	2630	2595	2295
k__Bacteria; p__Firmicutes; c__Bacilli; o__Bacillales; f__Bacillaceae; g__Bacillus; s__Bacillus novalis; 47982; AJ542512.1 gg_id:81403 Bacillus novalis str. LMG 21837	k__Bacteria	p__Firmicutes	c__Bacilli	o__Bacillales	f__Bacillaceae	g__Bacillus	s__Bacillus novalis	47982	AJ542512.1 gg_id:81403 Bacillus novalis str. LMG 21837	269	192	115	137	392	263	581	871	188	257	183	236	208	149	300	227	888	787	899	396	304	447	779	719	683	118	178	105	1273	1332	1428	592	104	148	1736	780	2275	357	321	253
k__Bacteria; p__Firmicutes; c__Bacilli; o__Bacillales; f__Bacillaceae; g__Bacillus; s__Bacillus pseudofirmus; 48744; X92159.1 gg_id:44577 Lake Nakuru isolate 18N1	k__Bacteria	p__Firmicutes	c__Bacilli	o__Bacillales	f__Bacillaceae	g__Bacillus	s__Bacillus pseudofirmus	48744	X92159.1 gg_id:44577 Lake Nakuru isolate 18N1	4550	3958	4450	3206	3649	4180	4266	3849	2956	3159	3145	3384	2990	3097	3872	2822	4974	4939	4656	4038	3219	2754	4440	4423	3422	3175	3102	2932	5061	4572	4589	3415	3329	2835	5156	4409	4438	3450	3020	3331
k__Bacteria; p__Firmicutes; c__Bacilli; o__Bacillales; f__Bacillaceae; g__Bacillus; s__Bacillus selenatarsenatis; 47057; AB518973.1 gg_id:556388 Bacillus sp. str. MB60	k__Bacteria	p__Firmicutes	c__Bacilli	o__Bacillales	f__Bacillaceae	g__Bacillus	s__Bacillus selenatarsenatis	47057	AB518973.1 gg_id:556388 Bacillus sp. str. MB60	1835	1814	1698	1486	2518	2220	2369	1781	1405	1597	1696	1676	1558	1616	1250	1954	2810	1850	1842	1573	1533	1522	1797	2357	1418	1128	1602	1197	2870	2149	2177	1571	1846	2311	2075	1667	2485	1948	1929	2284
k__Bacteria; p__Firmicutes; c__Bacilli; o__Bacillales; f__Bacillaceae; g__Bacillus; s__Bacillus sp. SG-1; 48852; FJ937916.1 gg_id:572996 Bacillus alcalophilus str. LS115	k__Bacteria	p__Firmicutes	c__Bacilli	o__Bacillales	f__Bacillaceae	g__Bacillus	s__Bacillus sp. SG-1	48852	FJ937916.1 gg_id:572996 Bacillus alcalophilus str. LS115	2893	2534	2689	1438	2438	2501	1834	1807	1537	2212	1399	1552	1293	1885	2393	1917	3371	3022	3150	2910	2363	2280	2808	4086	4457	2235	1401	1683	4469	4483	4228	2117	869	1479	3602	2887	2436	2451	2238	1747
k__Bacteria; p__Firmicutes; c__Bacilli; o__Bacillales; f__Bacillaceae; g__Bacillus; s__Bacillus sp. SG-1; 49007; FJ373036.1 gg_id:319978 Bacillus sp. str. S6-1	k__Bacteria	p__Firmicutes	c__Bacilli	o__Bacillales	f__Bacillaceae	g__Bacillus	s__Bacillus sp. SG-1	49007	FJ373036.1 gg_id:319978 Bacillus sp. str. S6-1	5215	5119	5379	4917	4640	4495	3888	5185	4702	4889	4771	4915	5025	4755	4925	5060	5308	4839	4887	5111	4832	4806	5144	5051	5283	4642	4821	4761	5395	5454	5404	4433	3727	3576	5070	5142	4940	4761	4910	4391
k__Bacteria; p__Firmicutes; c__Bacilli; o__Bacillales; f__Bacillaceae; g__Bacillus; s__unclassified; 42507; FJ859684.2 gg_id:574826 Bacillus pseudomycoides str. BIHB 337	k__Bacteria	p__Firmicutes	c__Bacilli	o__Bacillales	f__Bacillaceae	g__Bacillus	s__unclassified	42507	FJ859684.2 gg_id:574826 Bacillus pseudomycoides str. BIHB 337	5028	4770	4758	3971	3316	3109	3296	4435	4420	3923	4070	4107	3693	3690	4239	3991	4486	4179	4060	3956	4677	4126	3753	4527	4010	3963	4068	3935	5058	4263	4536	3372	3741	3376	3787	3690	3077	3206	4089	3329
k__Bacteria; p__Firmicutes; c__Bacilli; o__Bacillales; f__Bacillaceae; g__Bacillus; s__unclassified; 42670; FM179767.1 gg_id:320963 Acetobacter pasteurianus str. AUC17	k__Bacteria	p__Firmicutes	c__Bacilli	o__Bacillales	f__Bacillaceae	g__Bacillus	s__unclassified	42670	FM179767.1 gg_id:320963 Acetobacter pasteurianus str. AUC17	4892	5045	5066	4656	5084	4800	4621	5340	4961	4880	5065	5038	4928	4899	5123	4967	5037	5057	4795	4912	4753	5027	4613	5241	4858	4776	4916	4687	5162	5134	5284	4644	4836	4713	4831	4569	4886	5072	4904	4718
k__Bacteria; p__Firmicutes; c__Bacilli; o__Bacillales; f__Bacillaceae; g__Bacillus; s__unclassified; 42762; ABKG01000011.1 gg_id:263955 Bacillus anthracis str. A0442	k__Bacteria	p__Firmicutes	c__Bacilli	o__Bacillales	f__Bacillaceae	g__Bacillus	s__unclassified	42762	ABKG01000011.1 gg_id:263955 Bacillus anthracis str. A0442	4817	4884	4902	5057	5148	5314	5299	4947	4973	4846	5016	5148	4927	4837	5108	4758	5469	5362	5424	4337	4637	3915	4734	4206	4811	4649	4737	4685	5445	5377	5289	3279	2101	2688	5147	4288	4649	4165	4539	4242
k__Bacteria; p__Firmicutes; c__Bacilli; o__Bacillales; f__Bacillaceae; g__Bacillus; s__unclassified; 42824; AY373320.1 gg_id:94901 Bacillus thermoamylovorans str. R-7499	k__Bacteria	p__Firmicutes	c__Bacilli	o__Bacillales	f__Bacillaceae	g__Bacillus	s__unclassified	42824	AY373320.1 gg_id:94901 Bacillus thermoamylovorans str. R-7499	1449	1411	1494	775	280	305	351	757	504	715	579	991	387	562	482	906	1285	1121	1155	955	1230	772	696	1190	1085	942	979	1011	1290	2396	2590	1728	240	517	1648	908	1471	1215	1706	1319
k__Bacteria; p__Firmicutes; c__Bacilli; o__Bacillales; f__Bacillaceae; g__Bacillus; s__unclassified; 42839; Y13065.1 gg_id:79728 Bacillus circulans str. WSBC20061	k__Bacteria	p__Firmicutes	c__Bacilli	o__Bacillales	f__Bacillaceae	g__Bacillus	s__unclassified	42839	Y13065.1 gg_id:79728 Bacillus circulans str. WSBC20061	3661	3602	4090	1877	2111	2498	2084	2289	1979	1768	1953	2022	2438	1921	2575	2232	3005	3559	2930	2079	2987	2228	3839	3230	3744	1902	2560	2860	3665	3395	3196	4340	1855	1527	4837	3789	5160	2575	3369	2419
k__Bacteria; p__Firmicutes; c__Bacilli; o__Bacillales; f__Bacillaceae; g__Bacillus; s__unclassified; 42932; GU384234.1 gg_id:551415 Bacillus cereus str. ZQN4	k__Bacteria	p__Firmicutes	c__Bacilli	o__Bacillales	f__Bacillaceae	g__Bacillus	s__unclassified	42932	GU384234.1 gg_id:551415 Bacillus cereus str. ZQN4	2778	2542	2548	2293	3471	3304	2277	2250	1595	1914	1810	2264	1571	1705	2945	2396	3904	3145	3653	2552	2400	1426	3785	3078	2745	1922	2009	2476	3695	3948	3338	1818	1353	1397	4541	2749	3465	2513	2262	1308
k__Bacteria; p__Firmicutes; c__Bacilli; o__Bacillales; f__Bacillaceae; g__Bacillus; s__unclassified; 43025; EU048539.1 gg_id:236655 Bacillus cereus str. DC11	k__Bacteria	p__Firmicutes	c__Bacilli	o__Bacillales	f__Bacillaceae	g__Bacillus	s__unclassified	43025	EU048539.1 gg_id:236655 Bacillus cereus str. DC11	4608	4200	4132	4157	2198	2372	2351	4216	4254	4019	4590	4532	4491	4345	3991	3198	1879	1980	2172	3663	4265	4947	5015	4522	4943	4201	4662	4415	2273	1930	2181	3264	2384	3601	4488	4491	2610	4118	3999	3901
k__Bacteria; p__Firmicutes; c__Bacilli; o__Bacillales; f__Bacillaceae; g__Bacillus; s__unclassified; 43258; FJ544356.1 gg_id:417757 Bacillus cereus str. ji16	k__Bacteria	p__Firmicutes	c__Bacilli	o__Bacillales	f__Bacillaceae	g__Bacillus	s__unclassified	43258	FJ544356.1 gg_id:417757 Bacillus cereus str. ji16	3826	4627	4070	4143	4776	4411	4451	4505	4391	4321	3636	3522	3443	3938	4798	4560	5094	5214	5033	4704	4747	4774	4578	5035	4538	4714	4519	4779	4902	4991	5043	3943	4701	4466	4244	4525	4233	4033	4109	3986
k__Bacteria; p__Firmicutes; c__Bacilli; o__Bacillales; f__Bacillaceae; g__Bacillus; s__unclassified; 43264; EU624445.1 gg_id:283792 Bacillus cereus str. SS-07	k__Bacteria	p__Firmicutes	c__Bacilli	o__Bacillales	f__Bacillaceae	g__Bacillus	s__unclassified	43264	EU624445.1 gg_id:283792 Bacillus cereus str. SS-07	2203	1908	2355	1152	2308	1377	1186	1598	1290	1125	1422	1521	1258	934	1015	1397	3569	2811	2550	2168	2222	2120	1894	2922	2735	1545	1880	1498	3541	1844	2334	2257	2874	2574	3175	2076	2179	1903	1830	2070
k__Bacteria; p__Firmicutes; c__Bacilli; o__Bacillales; f__Bacillaceae; g__Bacillus; s__unclassified; 43282; EU363705.1 gg_id:262836 Bacillus sp. 11(2008) str. 11	k__Bacteria	p__Firmicutes	c__Bacilli	o__Bacillales	f__Bacillaceae	g__Bacillus	s__unclassified	43282	EU363705.1 gg_id:262836 Bacillus sp. 11(2008) str. 11	4223	4156	4216	2628	4274	4234	4478	4820	4494	4549	4966	4759	4654	4840	4010	4261	4390	4704	4479	4496	4604	4544	4722	4250	4903	4369	4797	3610	4516	4498	4511	4552	4700	4886	4055	4082	4165	4477	4627	4679
k__Bacteria; p__Firmicutes; c__Bacilli; o__Bacillales; f__Bacillaceae; g__Bacillus; s__unclassified; 43359; FJ435223.1 gg_id:363956 Bacillus licheniformis str. 12	k__Bacteria	p__Firmicutes	c__Bacilli	o__Bacillales	f__Bacillaceae	g__Bacillus	s__unclassified	43359	FJ435223.1 gg_id:363956 Bacillus licheniformis str. 12	2835	2631	2496	1765	2011	1741	1137	3939	1702	1743	2789	2494	2328	1165	1941	2007	2830	4091	3543	3096	4368	4160	2774	3208	2720	3237	3433	4402	2934	2856	3308	4002	2841	3480	3528	4302	4630	3691	3259	3715
k__Bacteria; p__Firmicutes; c__Bacilli; o__Bacillales; f__Bacillaceae; g__Bacillus; s__unclassified; 43379; GU391527.1 gg_id:561229 Bacillus pseudomycoides str. Nl4	k__Bacteria	p__Firmicutes	c__Bacilli	o__Bacillales	f__Bacillaceae	g__Bacillus	s__unclassified	43379	GU391527.1 gg_id:561229 Bacillus pseudomycoides str. Nl4	3625	3454	3526	2140	3438	2347	1615	3950	2359	2073	3589	3383	2846	2003	2225	2702	4060	3963	3250	3718	3287	1935	2969	3826	3963	1722	2442	2293	4102	3454	3530	2581	2365	1456	4079	3541	3351	2323	2216	1670
k__Bacteria; p__Firmicutes; c__Bacilli; o__Bacillales; f__Bacillaceae; g__Bacillus; s__unclassified; 43412; EU384285.1 gg_id:268205 Bacillus sp. B31(2008) str. B31	k__Bacteria	p__Firmicutes	c__Bacilli	o__Bacillales	f__Bacillaceae	g__Bacillus	s__unclassified	43412	EU384285.1 gg_id:268205 Bacillus sp. B31(2008) str. B31	3435	4302	3876	2121	3168	2079	3664	4393	3549	3896	4131	4651	3588	3813	3013	3382	3656	3724	3323	3012	3478	3183	2926	3150	3516	2467	2881	2173	3766	3037	3383	2014	2288	3225	2250	2467	2053	2172	2547	2200
k__Bacteria; p__Firmicutes; c__Bacilli; o__Bacillales; f__Bacillaceae; g__Bacillus; s__unclassified; 43433; DQ129312.1 gg_id:138133 microarray level air two cities Texas urban aerosol clone AKIW430	k__Bacteria	p__Firmicutes	c__Bacilli	o__Bacillales	f__Bacillaceae	g__Bacillus	s__unclassified	43433	DQ129312.1 gg_id:138133 microarray level air two cities Texas urban aerosol clone AKIW430	442	354	547	455	733	276	198	545	526	602	413	396	357	458	721	722	2158	1393	978	2639	1076	1360	651	2165	1857	466	572	546	1443	1460	2205	827	337	701	1396	927	2335	530	644	911
k__Bacteria; p__Firmicutes; c__Bacilli; o__Bacillales; f__Bacillaceae; g__Bacillus; s__unclassified; 43486; NR_025580.1 gg_id:553863 Bacillus galactosidilyticus str. LMG 17892	k__Bacteria	p__Firmicutes	c__Bacilli	o__Bacillales	f__Bacillaceae	g__Bacillus	s__unclassified	43486	NR_025580.1 gg_id:553863 Bacillus galactosidilyticus str. LMG 17892	1049	1216	884	460	1613	524	1245	2020	840	1317	1281	1169	769	607	812	718	2536	1798	1862	2675	1075	455	1472	1995	2165	441	785	458	698	1431	2058	828	1015	1240	1060	1536	1120	449	453	350
k__Bacteria; p__Firmicutes; c__Bacilli; o__Bacillales; f__Bacillaceae; g__Bacillus; s__unclassified; 43522; EF464631.1 gg_id:206260 Identification sulfate reducing methylmercury contaminated SSU genes gold mine tailings clone ELC_30_34_bac	k__Bacteria	p__Firmicutes	c__Bacilli	o__Bacillales	f__Bacillaceae	g__Bacillus	s__unclassified	43522	EF464631.1 gg_id:206260 Identification sulfate reducing methylmercury contaminated SSU genes gold mine tailings clone ELC_30_34_bac	104	101	75	48	77	44	80	109	68	51	132	37	49	38	42	29	415	252	204	136	124	98	40	85	83	50	72	56	447	226	255	107	46	57	95	35	56	42	51	57
k__Bacteria; p__Firmicutes; c__Bacilli; o__Bacillales; f__Bacillaceae; g__Bacillus; s__unclassified; 43705; EU219968.1 gg_id:242412 study prokaryotic approach landfill soil 5.5 ft. depth clone C150B	k__Bacteria	p__Firmicutes	c__Bacilli	o__Bacillales	f__Bacillaceae	g__Bacillus	s__unclassified	43705	EU219968.1 gg_id:242412 study prokaryotic approach landfill soil 5.5 ft. depth clone C150B	4768	3636	4196	2010	2286	1747	1070	4547	2399	1927	3577	3013	2666	1846	2483	2730	2559	2547	2457	1855	2306	836	3767	5162	4886	1760	3053	2332	3194	4390	4308	637	955	250	2475	1708	3336	2036	1291	564
k__Bacteria; p__Firmicutes; c__Bacilli; o__Bacillales; f__Bacillaceae; g__Bacillus; s__unclassified; 43819; GQ501070.1 gg_id:593353 Bacillus cereus str. Ma-Su CECRI 1	k__Bacteria	p__Firmicutes	c__Bacilli	o__Bacillales	f__Bacillaceae	g__Bacillus	s__unclassified	43819	GQ501070.1 gg_id:593353 Bacillus cereus str. Ma-Su CECRI 1	4119	3985	3993	3110	2159	2757	2357	4203	3638	3509	3624	4008	3643	3791	3653	3831	2950	2900	3009	3736	3865	4099	3694	3459	4205	3140	3916	3002	3441	2967	3098	3011	2501	3441	3613	3700	3427	3563	3653	3421
k__Bacteria; p__Firmicutes; c__Bacilli; o__Bacillales; f__Bacillaceae; g__Bacillus; s__unclassified; 43855; EU554439.1 gg_id:272450 Bacillus thuringiensis str. Ag13	k__Bacteria	p__Firmicutes	c__Bacilli	o__Bacillales	f__Bacillaceae	g__Bacillus	s__unclassified	43855	EU554439.1 gg_id:272450 Bacillus thuringiensis str. Ag13	4931	4841	4842	4569	2336	2637	2228	4713	4678	4716	4522	4548	4531	4499	4905	4968	1938	2932	2284	4470	4628	4730	5196	5252	4904	4342	4923	5270	2404	2781	2382	3580	3382	3274	5093	5135	4132	4648	4837	4221
k__Bacteria; p__Firmicutes; c__Bacilli; o__Bacillales; f__Bacillaceae; g__Bacillus; s__unclassified; 43915; DQ105975.1 gg_id:137951 Bacillus anthracis str. B1	k__Bacteria	p__Firmicutes	c__Bacilli	o__Bacillales	f__Bacillaceae	g__Bacillus	s__unclassified	43915	DQ105975.1 gg_id:137951 Bacillus anthracis str. B1	4801	4791	4901	4406	4756	3848	3484	4568	4461	3973	4529	4725	4660	4352	4601	4703	4768	4686	4520	4676	4581	4411	4828	4975	4962	4477	4806	4623	4586	4542	4551	3781	4261	3798	4648	4872	4300	4593	4625	4077
k__Bacteria; p__Firmicutes; c__Bacilli; o__Bacillales; f__Bacillaceae; g__Bacillus; s__unclassified; 43956; EF063149.1 gg_id:178210 Bacillus thuringiensis str. SRDD	k__Bacteria	p__Firmicutes	c__Bacilli	o__Bacillales	f__Bacillaceae	g__Bacillus	s__unclassified	43956	EF063149.1 gg_id:178210 Bacillus thuringiensis str. SRDD	4956	4988	4977	4873	5280	5045	5252	5092	4857	4786	5170	5078	4977	4918	5042	4903	5215	5118	5148	4279	4414	3973	4593	4209	2210	4835	4738	4617	5157	5228	5250	4023	4791	4780	3984	3881	4481	4243	4424	4130
k__Bacteria; p__Firmicutes; c__Bacilli; o__Bacillales; f__Bacillaceae; g__Bacillus; s__unclassified; 44002; AJ535639.1 gg_id:76722 Bacillus ruris str. R-6760 = LMG 22866	k__Bacteria	p__Firmicutes	c__Bacilli	o__Bacillales	f__Bacillaceae	g__Bacillus	s__unclassified	44002	AJ535639.1 gg_id:76722 Bacillus ruris str. R-6760 = LMG 22866	241	307	158	143	86	77	172	124	121	92	130	68	73	88	165	94	877	411	170	917	1202	1191	422	409	331	95	224	96	1097	544	385	502	532	557	804	263	349	119	135	139
k__Bacteria; p__Firmicutes; c__Bacilli; o__Bacillales; f__Bacillaceae; g__Bacillus; s__unclassified; 44023; FJ393296.1 gg_id:364850 Bacillus cereus str. TCCC11197	k__Bacteria	p__Firmicutes	c__Bacilli	o__Bacillales	f__Bacillaceae	g__Bacillus	s__unclassified	44023	FJ393296.1 gg_id:364850 Bacillus cereus str. TCCC11197	4571	4508	4414	3601	4249	4286	3803	5009	4222	4136	4217	4597	4035	4255	4321	4539	5050	4566	4389	4745	4114	3702	3740	4385	4815	3316	3505	3237	5072	4718	4828	3182	4143	4181	3905	4446	4478	3412	3555	3192
k__Bacteria; p__Firmicutes; c__Bacilli; o__Bacillales; f__Bacillaceae; g__Bacillus; s__unclassified; 44075; AB020194.1 gg_id:49517 Bacillus sp. str. TGS337	k__Bacteria	p__Firmicutes	c__Bacilli	o__Bacillales	f__Bacillaceae	g__Bacillus	s__unclassified	44075	AB020194.1 gg_id:49517 Bacillus sp. str. TGS337	332	295	241	169	526	212	565	731	200	749	247	218	175	107	154	199	917	2839	1134	330	334	262	484	657	522	171	248	162	835	1895	1751	265	794	863	757	200	381	266	256	175
k__Bacteria; p__Firmicutes; c__Bacilli; o__Bacillales; f__Bacillaceae; g__Bacillus; s__unclassified; 44076; DQ125836.1 gg_id:129649 uranium contaminated soil clone AKAU4062	k__Bacteria	p__Firmicutes	c__Bacilli	o__Bacillales	f__Bacillaceae	g__Bacillus	s__unclassified	44076	DQ125836.1 gg_id:129649 uranium contaminated soil clone AKAU4062	3418	427	3083	647	3966	3137	1957	2384	265	373	2580	2422	2452	1054	1193	1365	4147	3775	3953	1262	1959	657	2062	3886	3298	2584	3036	1723	4497	4813	4972	1612	985	558	1670	2287	3373	4282	2526	934
k__Bacteria; p__Firmicutes; c__Bacilli; o__Bacillales; f__Bacillaceae; g__Bacillus; s__unclassified; 44112; FJ393312.1 gg_id:369175 Bacillus cereus str. TCCC11331	k__Bacteria	p__Firmicutes	c__Bacilli	o__Bacillales	f__Bacillaceae	g__Bacillus	s__unclassified	44112	FJ393312.1 gg_id:369175 Bacillus cereus str. TCCC11331	2070	1947	1628	1131	1068	655	658	1986	1389	1101	3445	2041	1454	853	1073	1253	1301	1482	1474	1099	1364	754	843	977	877	976	1958	1427	1460	2020	2307	1308	508	388	965	691	845	1060	1006	567
k__Bacteria; p__Firmicutes; c__Bacilli; o__Bacillales; f__Bacillaceae; g__Bacillus; s__unclassified; 45932; EU221347.1 gg_id:236810 Bacillus soli str. AM1C1	k__Bacteria	p__Firmicutes	c__Bacilli	o__Bacillales	f__Bacillaceae	g__Bacillus	s__unclassified	45932	EU221347.1 gg_id:236810 Bacillus soli str. AM1C1	642	565	590	892	287	722	706	754	1362	2066	608	1161	920	1220	1376	995	887	3339	984	1058	1161	947	781	1101	868	902	889	920	1432	1647	1521	1734	792	1210	1342	889	1041	826	1110	1257
k__Bacteria; p__Firmicutes; c__Bacilli; o__Bacillales; f__Bacillaceae; g__Bacillus; s__unclassified; 46096; DQ448759.1 gg_id:157767 Bacillus sp. str. CNJ748 PL04	k__Bacteria	p__Firmicutes	c__Bacilli	o__Bacillales	f__Bacillaceae	g__Bacillus	s__unclassified	46096	DQ448759.1 gg_id:157767 Bacillus sp. str. CNJ748 PL04	386	596	424	359	1074	1012	1868	741	329	474	643	853	677	542	379	696	2937	3423	2641	433	397	456	1237	1857	1877	183	585	355	2943	3373	2953	287	625	1143	2351	1313	2123	401	503	430
k__Bacteria; p__Firmicutes; c__Bacilli; o__Bacillales; f__Bacillaceae; g__Bacillus; s__unclassified; 46128; EU623596.1 gg_id:292837 Bacillus pumilus str. B-15	k__Bacteria	p__Firmicutes	c__Bacilli	o__Bacillales	f__Bacillaceae	g__Bacillus	s__unclassified	46128	EU623596.1 gg_id:292837 Bacillus pumilus str. B-15	2952	1106	3018	969	3253	1781	1689	889	604	595	3074	3164	2768	1572	659	1047	3995	2497	2724	2350	2574	1329	1908	2815	3082	2287	3022	1802	3914	2850	3139	1939	1766	1053	2816	3273	2935	2356	2620	1425
k__Bacteria; p__Firmicutes; c__Bacilli; o__Bacillales; f__Bacillaceae; g__Bacillus; s__unclassified; 46192; AB486733.1 gg_id:550115 Microbial responsive denitrification-inducing conditions rice paddy soil clone TSCOR002_D13	k__Bacteria	p__Firmicutes	c__Bacilli	o__Bacillales	f__Bacillaceae	g__Bacillus	s__unclassified	46192	AB486733.1 gg_id:550115 Microbial responsive denitrification-inducing conditions rice paddy soil clone TSCOR002_D13	2800	1250	1972	915	1478	1158	515	669	538	439	631	436	584	578	1102	1431	1724	2310	1181	806	798	782	1589	1678	1632	960	871	1220	4156	4848	4667	970	231	318	2210	1107	1483	1100	1174	940
k__Bacteria; p__Firmicutes; c__Bacilli; o__Bacillales; f__Bacillaceae; g__Bacillus; s__unclassified; 46255; EF682899.1 gg_id:246080 Eastern Mediterranean atmosphere clone F12_3C_FL	k__Bacteria	p__Firmicutes	c__Bacilli	o__Bacillales	f__Bacillaceae	g__Bacillus	s__unclassified	46255	EF682899.1 gg_id:246080 Eastern Mediterranean atmosphere clone F12_3C_FL	283	638	308	290	976	920	2304	851	434	751	777	702	626	376	193	515	2258	3341	2107	641	512	563	2089	3973	3468	239	513	374	2228	2340	1848	486	900	1207	3875	2470	3309	367	370	504
k__Bacteria; p__Firmicutes; c__Bacilli; o__Bacillales; f__Bacillaceae; g__Bacillus; s__unclassified; 46400; FJ527635.1 gg_id:553940 Bacillus megaterium str. rif200805	k__Bacteria	p__Firmicutes	c__Bacilli	o__Bacillales	f__Bacillaceae	g__Bacillus	s__unclassified	46400	FJ527635.1 gg_id:553940 Bacillus megaterium str. rif200805	1759	700	1733	800	3097	2810	3086	1755	731	2537	2904	2904	2501	1767	914	1014	3404	3267	3286	1011	1647	943	965	1688	1217	1866	2221	1331	3061	3061	3316	1204	1755	1641	1619	2043	2401	3081	1587	1241
k__Bacteria; p__Firmicutes; c__Bacilli; o__Bacillales; f__Bacillaceae; g__Bacillus; s__unclassified; 46483; EF612335.1 gg_id:248729 Bacillus sp. str. OS-03	k__Bacteria	p__Firmicutes	c__Bacilli	o__Bacillales	f__Bacillaceae	g__Bacillus	s__unclassified	46483	EF612335.1 gg_id:248729 Bacillus sp. str. OS-03	1367	1660	134	462	702	626	1136	1768	999	726	1583	1092	916	503	795	492	1781	3655	1683	1024	883	569	1167	2154	1823	425	733	427	2663	3586	3124	945	1079	1146	2709	1138	2049	1017	629	573
k__Bacteria; p__Firmicutes; c__Bacilli; o__Bacillales; f__Bacillaceae; g__Bacillus; s__unclassified; 46491; GQ866974.1 gg_id:542801 Bacillus megaterium str. Bm-10 sludge	k__Bacteria	p__Firmicutes	c__Bacilli	o__Bacillales	f__Bacillaceae	g__Bacillus	s__unclassified	46491	GQ866974.1 gg_id:542801 Bacillus megaterium str. Bm-10 sludge	3822	2908	4182	2233	3183	2236	1613	1561	1789	1463	3387	3345	3208	2305	2126	2368	2661	2960	2025	1724	2843	1858	2730	3023	2603	3501	3815	2966	2275	2722	2668	1819	2084	1673	3361	3715	4603	4638	4024	3303
k__Bacteria; p__Firmicutes; c__Bacilli; o__Bacillales; f__Bacillaceae; g__Bacillus; s__unclassified; 46525; EU621912.1 gg_id:279144 Bacillus sp. str. CCBAU 10711	k__Bacteria	p__Firmicutes	c__Bacilli	o__Bacillales	f__Bacillaceae	g__Bacillus	s__unclassified	46525	EU621912.1 gg_id:279144 Bacillus sp. str. CCBAU 10711	328	265	248	188	253	197	138	272	174	282	334	271	297	251	215	296	2583	2269	848	682	472	336	202	689	704	211	250	203	1455	2117	1922	266	254	128	658	556	490	243	243	174
k__Bacteria; p__Firmicutes; c__Bacilli; o__Bacillales; f__Bacillaceae; g__Bacillus; s__unclassified; 46557; EU817577.1 gg_id:326762 Colonization overlaying water dry sediments river sediment clone MUL-09	k__Bacteria	p__Firmicutes	c__Bacilli	o__Bacillales	f__Bacillaceae	g__Bacillus	s__unclassified	46557	EU817577.1 gg_id:326762 Colonization overlaying water dry sediments river sediment clone MUL-09	995	1218	1120	764	830	398	295	1158	762	741	668	797	698	659	879	1418	966	3960	512	708	1109	731	1185	1415	998	781	875	1055	607	1735	808	1615	950	1426	1336	826	1206	1411	1626	1599
k__Bacteria; p__Firmicutes; c__Bacilli; o__Bacillales; f__Bacillaceae; g__Bacillus; s__unclassified; 46597; AJ315063.1 gg_id:73206 Bacillus sp. LMG 19495	k__Bacteria	p__Firmicutes	c__Bacilli	o__Bacillales	f__Bacillaceae	g__Bacillus	s__unclassified	46597	AJ315063.1 gg_id:73206 Bacillus sp. LMG 19495	1525	1634	2112	1522	1103	1110	1684	2154	1575	2050	1228	1520	1633	2728	1580	3302	1196	2865	982	913	922	1197	1304	1268	1916	1330	1497	1949	1335	2136	1809	1089	388	678	1404	1504	1851	3234	3748	3380
k__Bacteria; p__Firmicutes; c__Bacilli; o__Bacillales; f__Bacillaceae; g__Bacillus; s__unclassified; 46660; AF286486.1 gg_id:22928 Bacillus sp. str. VAN35	k__Bacteria	p__Firmicutes	c__Bacilli	o__Bacillales	f__Bacillaceae	g__Bacillus	s__unclassified	46660	AF286486.1 gg_id:22928 Bacillus sp. str. VAN35	5061	5076	4672	4874	5030	5121	4826	4806	4659	4817	4766	4403	4477	4437	4420	4933	5323	5074	5228	4368	4487	4449	4443	4649	4295	4480	4783	4480	5301	5385	5374	4386	5150	5213	4170	3827	3765	4641	3871	4432
k__Bacteria; p__Firmicutes; c__Bacilli; o__Bacillales; f__Bacillaceae; g__Bacillus; s__unclassified; 46696; EF682901.1 gg_id:257174 Eastern Mediterranean atmosphere clone F14_9G_FL	k__Bacteria	p__Firmicutes	c__Bacilli	o__Bacillales	f__Bacillaceae	g__Bacillus	s__unclassified	46696	EF682901.1 gg_id:257174 Eastern Mediterranean atmosphere clone F14_9G_FL	2006	1877	2048	1610	3480	3458	3880	2191	1353	1415	1530	2177	2492	1610	1864	2105	4311	4078	3844	1228	1890	2212	2268	2485	2315	2583	2831	2006	4341	4642	4545	1790	3193	3392	1959	2152	2734	2830	2314	2119
k__Bacteria; p__Firmicutes; c__Bacilli; o__Bacillales; f__Bacillaceae; g__Bacillus; s__unclassified; 46841; AY559426.1 gg_id:100562 hot spring water clone LS8	k__Bacteria	p__Firmicutes	c__Bacilli	o__Bacillales	f__Bacillaceae	g__Bacillus	s__unclassified	46841	AY559426.1 gg_id:100562 hot spring water clone LS8	207	46	233	89	447	338	288	153	228	299	366	289	249	147	142	119	789	810	1024	562	608	430	117	368	148	264	446	229	882	1264	1460	347	265	276	263	390	394	639	491	311
k__Bacteria; p__Firmicutes; c__Bacilli; o__Bacillales; f__Bacillaceae; g__Bacillus; s__unclassified; 46850; EU373355.1 gg_id:271561 Bacillus megaterium str. HNL16	k__Bacteria	p__Firmicutes	c__Bacilli	o__Bacillales	f__Bacillaceae	g__Bacillus	s__unclassified	46850	EU373355.1 gg_id:271561 Bacillus megaterium str. HNL16	1128	967	969	437	914	548	743	338	268	209	782	1151	804	734	670	516	1979	1269	1308	321	387	335	982	1614	1448	840	855	736	1740	1678	1741	418	448	447	1926	835	1335	923	842	590
k__Bacteria; p__Firmicutes; c__Bacilli; o__Bacillales; f__Bacillaceae; g__Bacillus; s__unclassified; 46877; DQ448748.1 gg_id:158675 Bacillus sp. str. CNJ826 PL04	k__Bacteria	p__Firmicutes	c__Bacilli	o__Bacillales	f__Bacillaceae	g__Bacillus	s__unclassified	46877	DQ448748.1 gg_id:158675 Bacillus sp. str. CNJ826 PL04	3362	2854	3207	2290	2745	1882	1108	2799	1606	755	2550	2675	2114	1860	1750	2440	4600	4245	2828	4202	1942	1247	3775	3090	3917	2087	2566	2277	3899	4240	4169	1765	2107	1072	3975	3406	2994	3205	1831	1408
k__Bacteria; p__Firmicutes; c__Bacilli; o__Bacillales; f__Bacillaceae; g__Bacillus; s__unclassified; 47050; AF218239.1 gg_id:111679 Bacillus sp	k__Bacteria	p__Firmicutes	c__Bacilli	o__Bacillales	f__Bacillaceae	g__Bacillus	s__unclassified	47050	AF218239.1 gg_id:111679 Bacillus sp	249	108	132	75	151	246	105	139	129	160	104	101	87	72	124	134	744	1108	344	116	106	96	72	122	130	99	155	134	1070	1566	1495	110	82	114	133	83	82	111	194	102
k__Bacteria; p__Firmicutes; c__Bacilli; o__Bacillales; f__Bacillaceae; g__Bacillus; s__unclassified; 47127; AF423299.1 gg_id:24269 soil clone 911-1	k__Bacteria	p__Firmicutes	c__Bacilli	o__Bacillales	f__Bacillaceae	g__Bacillus	s__unclassified	47127	AF423299.1 gg_id:24269 soil clone 911-1	1474	1414	973	1082	1586	1315	2584	2850	1491	2656	1397	1652	1481	1652	1770	1652	3439	3539	3081	2587	2224	1445	3506	1864	2445	1242	1612	1501	4374	5020	4898	3249	1302	1550	4331	2884	3563	1940	1879	1681
k__Bacteria; p__Firmicutes; c__Bacilli; o__Bacillales; f__Bacillaceae; g__Bacillus; s__unclassified; 47159; D16273.1 gg_id:14673 Bacillus megaterium str. IAM 13418	k__Bacteria	p__Firmicutes	c__Bacilli	o__Bacillales	f__Bacillaceae	g__Bacillus	s__unclassified	47159	D16273.1 gg_id:14673 Bacillus megaterium str. IAM 13418	3530	743	3763	1145	3761	2971	1713	410	299	339	2616	2841	2639	1344	1738	828	4133	3225	3515	2320	3344	1467	1580	2998	2692	2899	3504	1778	4473	4398	4740	1439	1104	508	2872	3627	4522	4125	3166	1050
k__Bacteria; p__Firmicutes; c__Bacilli; o__Bacillales; f__Bacillaceae; g__Bacillus; s__unclassified; 47161; FJ973529.1 gg_id:376634 Bacillus djibelorensis str. NBPP23 B23	k__Bacteria	p__Firmicutes	c__Bacilli	o__Bacillales	f__Bacillaceae	g__Bacillus	s__unclassified	47161	FJ973529.1 gg_id:376634 Bacillus djibelorensis str. NBPP23 B23	3189	3434	2784	2548	2266	2040	2672	2881	2656	2778	2634	2572	2419	1936	2388	2243	3067	3429	3932	2618	3090	3259	4016	3779	4193	2484	3118	2528	2889	3654	3402	2489	3627	3568	3380	3230	2862	2863	2575	2833
k__Bacteria; p__Firmicutes; c__Bacilli; o__Bacillales; f__Bacillaceae; g__Bacillus; s__unclassified; 47220; EU880507.1 gg_id:342033 Bacillus megaterium str. PRE6	k__Bacteria	p__Firmicutes	c__Bacilli	o__Bacillales	f__Bacillaceae	g__Bacillus	s__unclassified	47220	EU880507.1 gg_id:342033 Bacillus megaterium str. PRE6	2569	1207	2495	966	2102	1806	1227	1610	728	917	1751	1982	2017	785	1258	883	3201	4060	3577	2207	3568	3133	1875	2161	2164	3003	3144	3338	3234	2881	3558	3152	2415	3724	2806	3785	4358	4147	2885	2811
k__Bacteria; p__Firmicutes; c__Bacilli; o__Bacillales; f__Bacillaceae; g__Bacillus; s__unclassified; 47227; D16282.1 gg_id:14924 Sporolactobacillus dextrus str. IAM 12380	k__Bacteria	p__Firmicutes	c__Bacilli	o__Bacillales	f__Bacillaceae	g__Bacillus	s__unclassified	47227	D16282.1 gg_id:14924 Sporolactobacillus dextrus str. IAM 12380	3841	3255	3964	2840	3432	2674	2726	2996	2960	2281	2919	3427	2955	3287	3297	2694	2863	2894	2585	2731	2576	2659	2299	2826	3233	3119	3097	3789	3323	2769	2392	2932	2432	2804	3274	3256	3534	2926	4250	3444
k__Bacteria; p__Firmicutes; c__Bacilli; o__Bacillales; f__Bacillaceae; g__Bacillus; s__unclassified; 47273; DQ129522.1 gg_id:137910 microarray level air two cities Texas urban aerosol clone AKIW925	k__Bacteria	p__Firmicutes	c__Bacilli	o__Bacillales	f__Bacillaceae	g__Bacillus	s__unclassified	47273	DQ129522.1 gg_id:137910 microarray level air two cities Texas urban aerosol clone AKIW925	3266	2083	3319	1585	1990	1911	1228	1774	1336	1085	3409	2996	2203	1611	2345	1308	2473	2575	2058	1274	1802	499	1159	1750	1627	2720	2665	1747	2843	3255	3518	655	204	126	1435	405	2803	2593	1786	740
k__Bacteria; p__Firmicutes; c__Bacilli; o__Bacillales; f__Bacillaceae; g__Bacillus; s__unclassified; 47299; EU257450.1 gg_id:239919 Bacillus subtilis CS-1-3	k__Bacteria	p__Firmicutes	c__Bacilli	o__Bacillales	f__Bacillaceae	g__Bacillus	s__unclassified	47299	EU257450.1 gg_id:239919 Bacillus subtilis CS-1-3	4203	1816	3553	1747	2740	2272	1728	2758	1452	1329	3584	3436	3119	2035	2109	1928	3798	2659	3465	1472	2647	638	1356	1412	1538	2892	3702	2244	4101	4406	4640	630	266	160	1940	2455	3017	3760	2488	881
k__Bacteria; p__Firmicutes; c__Bacilli; o__Bacillales; f__Bacillaceae; g__Bacillus; s__unclassified; 47451; FJ527639.1 gg_id:537851 Bacillus megaterium str. rif200886	k__Bacteria	p__Firmicutes	c__Bacilli	o__Bacillales	f__Bacillaceae	g__Bacillus	s__unclassified	47451	FJ527639.1 gg_id:537851 Bacillus megaterium str. rif200886	3482	2853	3599	2287	3340	2922	2645	2722	2255	2030	3507	3282	2826	2261	2772	2236	4384	3597	3633	2060	2545	1245	2034	2270	2378	3072	3371	2498	4578	4129	4304	1377	1895	2372	2092	2274	1938	2672	2135	1461
k__Bacteria; p__Firmicutes; c__Bacilli; o__Bacillales; f__Bacillaceae; g__Bacillus; s__unclassified; 47466; EU169572.1 gg_id:248760 Bacillus sp. str. CRRI 5	k__Bacteria	p__Firmicutes	c__Bacilli	o__Bacillales	f__Bacillaceae	g__Bacillus	s__unclassified	47466	EU169572.1 gg_id:248760 Bacillus sp. str. CRRI 5	2274	3110	2415	1819	2013	2228	2294	3340	1988	1965	2353	2842	2221	2680	1844	2526	4263	3496	3062	3038	1480	2511	2369	2857	3396	1663	2144	1696	4249	4164	4038	1134	2023	2389	2846	2831	3274	2058	2171	2105
k__Bacteria; p__Firmicutes; c__Bacilli; o__Bacillales; f__Bacillaceae; g__Bacillus; s__unclassified; 47474; AB245379.1 gg_id:147639 Bacillus ginsenggisoli str. Gsoil 3045	k__Bacteria	p__Firmicutes	c__Bacilli	o__Bacillales	f__Bacillaceae	g__Bacillus	s__unclassified	47474	AB245379.1 gg_id:147639 Bacillus ginsenggisoli str. Gsoil 3045	947	339	678	688	751	756	692	2253	719	1222	1255	1509	1272	586	1120	824	1213	4094	967	1427	1600	1325	1884	1767	2023	1145	2045	902	1669	2745	2482	1261	427	479	2334	1464	3189	1401	1528	793
k__Bacteria; p__Firmicutes; c__Bacilli; o__Bacillales; f__Bacillaceae; g__Bacillus; s__unclassified; 47542; DQ448791.1 gg_id:158400 Bacillus sp. str. CNJ843 PL04	k__Bacteria	p__Firmicutes	c__Bacilli	o__Bacillales	f__Bacillaceae	g__Bacillus	s__unclassified	47542	DQ448791.1 gg_id:158400 Bacillus sp. str. CNJ843 PL04	614	938	538	214	351	192	286	1258	531	302	963	532	302	218	359	281	1943	1780	970	900	483	280	169	727	913	184	286	202	997	1708	1729	261	185	103	1111	521	376	361	242	112
k__Bacteria; p__Firmicutes; c__Bacilli; o__Bacillales; f__Bacillaceae; g__Bacillus; s__unclassified; 47600; AM992181.1 gg_id:282014 Bacillus boroniphilus PC IW 34	k__Bacteria	p__Firmicutes	c__Bacilli	o__Bacillales	f__Bacillaceae	g__Bacillus	s__unclassified	47600	AM992181.1 gg_id:282014 Bacillus boroniphilus PC IW 34	1370	2038	1069	1021	895	650	570	2368	1416	1545	2161	1528	1236	1042	956	962	2249	2505	2149	1502	2071	1316	1828	3047	2841	825	1374	1303	2513	3600	3759	992	558	470	1069	1205	1275	795	777	404
k__Bacteria; p__Firmicutes; c__Bacilli; o__Bacillales; f__Bacillaceae; g__Bacillus; s__unclassified; 47608; EU221374.1 gg_id:245999 Bacillus niacini str. Y2S4	k__Bacteria	p__Firmicutes	c__Bacilli	o__Bacillales	f__Bacillaceae	g__Bacillus	s__unclassified	47608	EU221374.1 gg_id:245999 Bacillus niacini str. Y2S4	1462	669	962	704	1772	1404	1322	2172	599	943	1548	1162	1284	779	800	1075	2065	1959	1528	1127	1512	1011	1099	1336	1245	836	717	859	1717	2241	2674	1321	495	773	1673	1024	1201	1347	961	1054
k__Bacteria; p__Firmicutes; c__Bacilli; o__Bacillales; f__Bacillaceae; g__Bacillus; s__unclassified; 47685; DQ167241.1 gg_id:139261 Bacillus sp. str. MRN493	k__Bacteria	p__Firmicutes	c__Bacilli	o__Bacillales	f__Bacillaceae	g__Bacillus	s__unclassified	47685	DQ167241.1 gg_id:139261 Bacillus sp. str. MRN493	2200	2116	2151	991	552	500	579	2719	1796	1432	2086	1808	1283	1219	1502	1445	2457	1761	1456	1892	1119	1059	1310	1564	2538	755	1308	938	1420	1770	1879	589	510	206	2073	1715	1112	835	1056	450
k__Bacteria; p__Firmicutes; c__Bacilli; o__Bacillales; f__Bacillaceae; g__Bacillus; s__unclassified; 47722; AB486506.1 gg_id:554221 Microbial responsive denitrification-inducing conditions rice paddy soil clone TSBAR003_L05	k__Bacteria	p__Firmicutes	c__Bacilli	o__Bacillales	f__Bacillaceae	g__Bacillus	s__unclassified	47722	AB486506.1 gg_id:554221 Microbial responsive denitrification-inducing conditions rice paddy soil clone TSBAR003_L05	2268	1083	2278	843	1359	1614	758	1575	804	600	1090	928	1136	856	1025	1490	1800	2286	1420	897	1198	1305	2210	2887	2804	1216	1387	1446	2423	2580	2294	1020	778	1100	3680	1880	2239	1970	1744	1531
k__Bacteria; p__Firmicutes; c__Bacilli; o__Bacillales; f__Bacillaceae; g__Bacillus; s__unclassified; 47836; AY559417.1 gg_id:104622 hot spring water clone LW3	k__Bacteria	p__Firmicutes	c__Bacilli	o__Bacillales	f__Bacillaceae	g__Bacillus	s__unclassified	47836	AY559417.1 gg_id:104622 hot spring water clone LW3	3235	2276	3602	2352	3247	3131	2902	2677	1945	1824	2667	2894	2827	2877	2302	2358	3191	2518	1916	2932	2695	2304	3795	2744	2872	2995	3277	3008	3542	3211	3525	3296	1019	1090	4487	3110	4283	4306	3770	3792
k__Bacteria; p__Firmicutes; c__Bacilli; o__Bacillales; f__Bacillaceae; g__Bacillus; s__unclassified; 47842; EU589286.1 gg_id:261699 China Ningxia rice paddy field soil clone 2_B7	k__Bacteria	p__Firmicutes	c__Bacilli	o__Bacillales	f__Bacillaceae	g__Bacillus	s__unclassified	47842	EU589286.1 gg_id:261699 China Ningxia rice paddy field soil clone 2_B7	237	38	253	76	189	102	132	701	10	281	577	388	396	236	180	172	1455	1598	1490	256	370	261	478	222	528	151	394	224	2422	2874	2985	591	45	105	820	383	247	344	286	146
k__Bacteria; p__Firmicutes; c__Bacilli; o__Bacillales; f__Bacillaceae; g__Bacillus; s__unclassified; 47845; AM419753.1 gg_id:181498 Bacillus sp. str. TDWCW7	k__Bacteria	p__Firmicutes	c__Bacilli	o__Bacillales	f__Bacillaceae	g__Bacillus	s__unclassified	47845	AM419753.1 gg_id:181498 Bacillus sp. str. TDWCW7	1518	1859	1349	1104	1986	1621	1404	2435	1324	467	1603	1267	1695	1362	1134	960	4703	5088	3549	1505	777	1261	3794	4898	5057	1012	1288	1014	4524	5077	4421	1024	899	714	5153	4239	4832	1410	1375	1479
k__Bacteria; p__Firmicutes; c__Bacilli; o__Bacillales; f__Bacillaceae; g__Bacillus; s__unclassified; 47874; DQ365587.1 gg_id:145161 Bacillus flexus str. GS11	k__Bacteria	p__Firmicutes	c__Bacilli	o__Bacillales	f__Bacillaceae	g__Bacillus	s__unclassified	47874	DQ365587.1 gg_id:145161 Bacillus flexus str. GS11	1470	111	1627	258	2717	1922	1177	439	94	115	1804	1740	1834	566	438	348	3219	2156	2866	689	1130	329	697	1493	1337	1520	1999	710	3383	3417	3863	344	200	111	1481	2218	2654	2846	1504	614
k__Bacteria; p__Firmicutes; c__Bacilli; o__Bacillales; f__Bacillaceae; g__Bacillus; s__unclassified; 47980; EU221360.1 gg_id:256079 Bacillus niacini str. J2S7	k__Bacteria	p__Firmicutes	c__Bacilli	o__Bacillales	f__Bacillaceae	g__Bacillus	s__unclassified	47980	EU221360.1 gg_id:256079 Bacillus niacini str. J2S7	963	154	770	246	1210	700	366	1298	247	598	694	697	745	450	435	498	1960	2159	1345	675	766	653	726	1208	1114	598	787	519	1936	2454	2487	826	295	445	1038	1073	1061	1238	910	580
k__Bacteria; p__Firmicutes; c__Bacilli; o__Bacillales; f__Bacillaceae; g__Bacillus; s__unclassified; 48022; EU571116.1 gg_id:264293 Paenibacillus sp. str. 1-2	k__Bacteria	p__Firmicutes	c__Bacilli	o__Bacillales	f__Bacillaceae	g__Bacillus	s__unclassified	48022	EU571116.1 gg_id:264293 Paenibacillus sp. str. 1-2	167	211	168	131	125	94	64	178	163	206	177	162	182	108	158	131	507	1060	819	244	520	593	266	930	298	275	326	446	493	683	591	535	360	296	1668	264	495	437	544	536
k__Bacteria; p__Firmicutes; c__Bacilli; o__Bacillales; f__Bacillaceae; g__Bacillus; s__unclassified; 48120; AB245377.1 gg_id:146955 Bacillus pocheonensis str. Gsoil 420	k__Bacteria	p__Firmicutes	c__Bacilli	o__Bacillales	f__Bacillaceae	g__Bacillus	s__unclassified	48120	AB245377.1 gg_id:146955 Bacillus pocheonensis str. Gsoil 420	1090	946	337	1258	1685	1260	1721	2810	584	599	1634	1449	1599	914	1054	1226	1223	3564	1398	2022	1781	720	2650	1290	812	790	1209	954	1422	1994	1634	2854	1455	1618	3184	1038	2189	718	747	1022
k__Bacteria; p__Firmicutes; c__Bacilli; o__Bacillales; f__Bacillaceae; g__Bacillus; s__unclassified; 48215; EU216752.1 gg_id:244321 Bacillus pumilus str. JH1-1	k__Bacteria	p__Firmicutes	c__Bacilli	o__Bacillales	f__Bacillaceae	g__Bacillus	s__unclassified	48215	EU216752.1 gg_id:244321 Bacillus pumilus str. JH1-1	2334	2583	2299	2222	2464	2947	3420	3672	2407	3893	4240	3750	4011	3227	2187	2549	3915	4362	4319	3200	2749	2878	4031	4907	4933	2138	2627	2088	3559	4113	3382	3404	5247	4329	4572	3734	4413	2749	2504	2768
k__Bacteria; p__Firmicutes; c__Bacilli; o__Bacillales; f__Bacillaceae; g__Bacillus; s__unclassified; 48231; DQ923217.1 gg_id:179348 Bacillus sp. m3-18	k__Bacteria	p__Firmicutes	c__Bacilli	o__Bacillales	f__Bacillaceae	g__Bacillus	s__unclassified	48231	DQ923217.1 gg_id:179348 Bacillus sp. m3-18	3092	4095	3624	3045	4686	4419	4911	4500	3922	4686	4508	4358	4093	3605	4814	3536	4423	5070	4670	3295	3787	3966	3671	4487	3976	3233	3431	2993	4441	4497	4672	3955	3945	3918	4171	3859	3557	3286	2992	3775
k__Bacteria; p__Firmicutes; c__Bacilli; o__Bacillales; f__Bacillaceae; g__Bacillus; s__unclassified; 48235; DQ117544.1 gg_id:138009 structure (Citrullus vulgaris SCHARD.) -based approaches and terminal fragment length polymorphism (t-RFLP) rhizosphere soil watermelon	k__Bacteria	p__Firmicutes	c__Bacilli	o__Bacillales	f__Bacillaceae	g__Bacillus	s__unclassified	48235	DQ117544.1 gg_id:138009 structure (Citrullus vulgaris SCHARD.) -based approaches and terminal fragment length polymorphism (t-RFLP) rhizosphere soil watermelon	4014	4028	3795	2689	4125	4081	3929	3167	3325	1683	3712	3470	3244	2532	3467	2419	3819	3812	3831	1160	2996	850	1898	2328	3020	3247	3326	2873	4830	4439	4307	1983	1013	731	2551	3897	3376	3549	3287	1971
k__Bacteria; p__Firmicutes; c__Bacilli; o__Bacillales; f__Bacillaceae; g__Bacillus; s__unclassified; 48250; DQ129423.1 gg_id:138175 microarray level air two cities Texas urban aerosol clone AKIW703	k__Bacteria	p__Firmicutes	c__Bacilli	o__Bacillales	f__Bacillaceae	g__Bacillus	s__unclassified	48250	DQ129423.1 gg_id:138175 microarray level air two cities Texas urban aerosol clone AKIW703	539	198	437	387	610	355	413	528	143	137	584	678	594	306	287	401	766	1683	855	233	401	305	207	397	439	452	563	459	1309	2181	2039	304	238	161	2317	844	1159	982	579	582
k__Bacteria; p__Firmicutes; c__Bacilli; o__Bacillales; f__Bacillaceae; g__Bacillus; s__unclassified; 48263; AY971360.1 gg_id:115295 Bacillus subtilis str. CICC10152	k__Bacteria	p__Firmicutes	c__Bacilli	o__Bacillales	f__Bacillaceae	g__Bacillus	s__unclassified	48263	AY971360.1 gg_id:115295 Bacillus subtilis str. CICC10152	1626	2285	1656	922	1921	1140	1811	2484	1466	1650	2196	2440	1675	1373	1016	1415	2111	3212	1957	2119	1712	1516	2287	2334	2895	1149	1525	979	3203	3853	4040	2894	1179	1532	4262	3232	4005	1818	1705	1668
k__Bacteria; p__Firmicutes; c__Bacilli; o__Bacillales; f__Bacillaceae; g__Bacillus; s__unclassified; 48289; FJ937899.1 gg_id:567864 Bacillus sp. str. LS48	k__Bacteria	p__Firmicutes	c__Bacilli	o__Bacillales	f__Bacillaceae	g__Bacillus	s__unclassified	48289	FJ937899.1 gg_id:567864 Bacillus sp. str. LS48	4532	4295	4241	3960	4609	4279	4490	4595	3985	4644	4424	4778	4290	3887	4125	3984	4526	4502	4363	4418	4240	3715	3915	4140	4372	3950	4237	3888	5279	5011	4913	3935	4337	4433	4635	4433	4847	4525	4273	4322
k__Bacteria; p__Firmicutes; c__Bacilli; o__Bacillales; f__Bacillaceae; g__Bacillus; s__unclassified; 48297; EF633685.1 gg_id:242176 Bacillus sp. 'TS 33' str. TS IW 33	k__Bacteria	p__Firmicutes	c__Bacilli	o__Bacillales	f__Bacillaceae	g__Bacillus	s__unclassified	48297	EF633685.1 gg_id:242176 Bacillus sp. 'TS 33' str. TS IW 33	1352	360	845	388	596	378	399	2132	463	364	1450	1049	763	498	606	497	2662	2128	1800	646	991	285	377	919	670	578	1067	711	2205	3609	4316	193	123	56	324	326	477	340	499	275
k__Bacteria; p__Firmicutes; c__Bacilli; o__Bacillales; f__Bacillaceae; g__Bacillus; s__unclassified; 48302; EU571103.1 gg_id:272881 Bacillus subtilis str. EM 11	k__Bacteria	p__Firmicutes	c__Bacilli	o__Bacillales	f__Bacillaceae	g__Bacillus	s__unclassified	48302	EU571103.1 gg_id:272881 Bacillus subtilis str. EM 11	5310	5390	5383	5357	5277	5301	5190	5206	5284	5258	5345	5266	5351	5314	4113	5432	5267	5351	5326	5527	5463	5399	5340	5375	5343	5361	5355	5375	5325	5381	5431	5518	5476	5402	5285	5348	5360	5321	5403	5332
k__Bacteria; p__Firmicutes; c__Bacilli; o__Bacillales; f__Bacillaceae; g__Bacillus; s__unclassified; 48311; AB301015.1 gg_id:253269 Bacillus pumilus str. GH56	k__Bacteria	p__Firmicutes	c__Bacilli	o__Bacillales	f__Bacillaceae	g__Bacillus	s__unclassified	48311	AB301015.1 gg_id:253269 Bacillus pumilus str. GH56	558	711	583	195	726	622	1171	563	258	355	463	430	376	219	250	321	1776	2896	1676	462	602	413	1792	3596	3534	198	287	171	1143	1556	1184	533	384	332	3097	1611	2403	302	266	334
k__Bacteria; p__Firmicutes; c__Bacilli; o__Bacillales; f__Bacillaceae; g__Bacillus; s__unclassified; 48316; AB362273.1 gg_id:262094 Bacillus hwajinpoensis str. JAM-FM0801	k__Bacteria	p__Firmicutes	c__Bacilli	o__Bacillales	f__Bacillaceae	g__Bacillus	s__unclassified	48316	AB362273.1 gg_id:262094 Bacillus hwajinpoensis str. JAM-FM0801	922	898	838	712	619	530	707	2334	1277	2349	1542	1579	1139	1257	939	999	1499	1737	1159	1859	1541	1641	2133	1837	1987	911	910	899	1767	2108	2314	2575	1142	1505	2570	1826	1828	1878	1318	1818
k__Bacteria; p__Firmicutes; c__Bacilli; o__Bacillales; f__Bacillaceae; g__Bacillus; s__unclassified; 48324; NR_028709.1 gg_id:577421 Bacillus siralis str. 171544; DSM 13140	k__Bacteria	p__Firmicutes	c__Bacilli	o__Bacillales	f__Bacillaceae	g__Bacillus	s__unclassified	48324	NR_028709.1 gg_id:577421 Bacillus siralis str. 171544	173	116	124	84	207	148	57	995	122	529	122	87	76	58	107	114	1576	2533	1060	333	240	181	683	902	665	82	166	142	1435	2503	2275	288	140	87	920	238	367	296	262	163
k__Bacteria; p__Firmicutes; c__Bacilli; o__Bacillales; f__Bacillaceae; g__Bacillus; s__unclassified; 48360; EU627167.1 gg_id:277872 Bacillus subtilis str. NH.100	k__Bacteria	p__Firmicutes	c__Bacilli	o__Bacillales	f__Bacillaceae	g__Bacillus	s__unclassified	48360	EU627167.1 gg_id:277872 Bacillus subtilis str. NH.100	1943	2278	1726	1757	3794	4082	3899	2866	2546	3145	2570	3064	2235	2631	2168	2473	3972	4396	4046	2715	2205	2677	2975	3448	3179	2242	2246	2331	3649	3793	4061	2464	3732	3461	2620	3114	2962	2250	1965	2160
k__Bacteria; p__Firmicutes; c__Bacilli; o__Bacillales; f__Bacillaceae; g__Bacillus; s__unclassified; 48368; EU379270.1 gg_id:271984 Bacillus pumilus str. 3L-10c	k__Bacteria	p__Firmicutes	c__Bacilli	o__Bacillales	f__Bacillaceae	g__Bacillus	s__unclassified	48368	EU379270.1 gg_id:271984 Bacillus pumilus str. 3L-10c	1326	1290	1825	785	1627	1409	2171	2277	1327	2229	1811	1842	1369	1267	1350	1046	3619	3600	2635	1359	1359	1628	2445	3653	3343	875	858	834	2927	2230	1794	1935	1591	1840	2836	2382	2804	970	792	1165
k__Bacteria; p__Firmicutes; c__Bacilli; o__Bacillales; f__Bacillaceae; g__Bacillus; s__unclassified; 48401; AY462210.1 gg_id:110364 Bacillus pumilus str. DF39	k__Bacteria	p__Firmicutes	c__Bacilli	o__Bacillales	f__Bacillaceae	g__Bacillus	s__unclassified	48401	AY462210.1 gg_id:110364 Bacillus pumilus str. DF39	5239	5272	5299	5275	4877	4817	4774	5356	5373	5457	5420	5401	5420	5361	5226	5303	5341	5265	5080	5185	5271	5485	5306	5483	5303	5310	5357	5445	5255	5204	5151	5001	5230	5205	5389	5323	4998	5322	5355	5215
k__Bacteria; p__Firmicutes; c__Bacilli; o__Bacillales; f__Bacillaceae; g__Bacillus; s__unclassified; 48409; X76436.1 gg_id:14505 Bacillus alcalophilus	k__Bacteria	p__Firmicutes	c__Bacilli	o__Bacillales	f__Bacillaceae	g__Bacillus	s__unclassified	48409	X76436.1 gg_id:14505 Bacillus alcalophilus	73	328	369	270	399	405	216	1409	717	1920	351	601	371	581	544	362	1439	1339	775	1341	927	1287	1125	2881	2670	471	68	363	2480	3415	3236	953	544	690	912	1240	692	527	790	728
k__Bacteria; p__Firmicutes; c__Bacilli; o__Bacillales; f__Bacillaceae; g__Bacillus; s__unclassified; 48460; AY030328.1 gg_id:36125 Bacillus licheniformis str. KL-068	k__Bacteria	p__Firmicutes	c__Bacilli	o__Bacillales	f__Bacillaceae	g__Bacillus	s__unclassified	48460	AY030328.1 gg_id:36125 Bacillus licheniformis str. KL-068	1960	2040	1439	1195	827	757	356	951	917	677	966	762	972	727	1414	1289	1765	1033	1169	944	1638	1387	1100	2105	1762	1612	2076	1917	2594	2036	1552	1226	621	476	1046	851	880	1513	1439	1497
k__Bacteria; p__Firmicutes; c__Bacilli; o__Bacillales; f__Bacillaceae; g__Bacillus; s__unclassified; 48485; AY030329.1 gg_id:32365 Bacillus mojavensis str. KL-070	k__Bacteria	p__Firmicutes	c__Bacilli	o__Bacillales	f__Bacillaceae	g__Bacillus	s__unclassified	48485	AY030329.1 gg_id:32365 Bacillus mojavensis str. KL-070	2920	3222	2744	1473	3349	2488	2847	2310	2177	1680	1671	2024	1562	1770	1922	1755	3571	4370	3240	2948	2345	2218	2467	2318	2944	2043	1718	1439	4367	4452	4466	2763	2368	2173	4421	3259	3249	1577	1531	1725
k__Bacteria; p__Firmicutes; c__Bacilli; o__Bacillales; f__Bacillaceae; g__Bacillus; s__unclassified; 48501; EU333893.1 gg_id:262062 Bacillus pumilus str. K22-10	k__Bacteria	p__Firmicutes	c__Bacilli	o__Bacillales	f__Bacillaceae	g__Bacillus	s__unclassified	48501	EU333893.1 gg_id:262062 Bacillus pumilus str. K22-10	63	23	43	14	144	110	175	64	17	11	50	39	35	18	26	21	670	625	570	230	105	29	171	1169	790	60	74	48	621	1134	902	95	66	43	1287	344	860	194	76	22
k__Bacteria; p__Firmicutes; c__Bacilli; o__Bacillales; f__Bacillaceae; g__Bacillus; s__unclassified; 48528; EU835731.1 gg_id:308679 Bacillus baekryungensis str. DS3	k__Bacteria	p__Firmicutes	c__Bacilli	o__Bacillales	f__Bacillaceae	g__Bacillus	s__unclassified	48528	EU835731.1 gg_id:308679 Bacillus baekryungensis str. DS3	4505	4452	5061	3824	4822	5227	5067	4810	4581	4197	4234	4085	3987	3620	4453	3881	4935	5272	5035	3740	3547	2736	4183	4253	4801	2958	2853	3236	5024	5353	5186	3624	2938	2832	4645	4524	4262	2912	2990	2621
k__Bacteria; p__Firmicutes; c__Bacilli; o__Bacillales; f__Bacillaceae; g__Bacillus; s__unclassified; 48612; EU870499.1 gg_id:328563 Bacillus licheniformis str. Sua-BAC002	k__Bacteria	p__Firmicutes	c__Bacilli	o__Bacillales	f__Bacillaceae	g__Bacillus	s__unclassified	48612	EU870499.1 gg_id:328563 Bacillus licheniformis str. Sua-BAC002	5122	5276	5109	4573	5128	4882	4644	5029	4520	4195	4703	4459	4460	4787	5397	4590	5230	5443	5122	4850	4878	4399	4690	5350	5211	4053	4760	4319	5268	5373	5297	4456	4232	4104	5362	4981	5069	4115	4079	4201
k__Bacteria; p__Firmicutes; c__Bacilli; o__Bacillales; f__Bacillaceae; g__Bacillus; s__unclassified; 48637; AY559425.1 gg_id:100403 hot spring water clone LS27	k__Bacteria	p__Firmicutes	c__Bacilli	o__Bacillales	f__Bacillaceae	g__Bacillus	s__unclassified	48637	AY559425.1 gg_id:100403 hot spring water clone LS27	485	505	456	386	536	680	556	411	366	410	309	293	288	217	241	267	1400	1500	1355	408	465	490	1330	2176	1311	374	477	455	1241	1718	1711	652	885	1265	1521	689	865	580	597	678
k__Bacteria; p__Firmicutes; c__Bacilli; o__Bacillales; f__Bacillaceae; g__Bacillus; s__unclassified; 48671; EU146061.1 gg_id:245167 Streptomyces clavuligerus str. MTCC 7037; Mit-1	k__Bacteria	p__Firmicutes	c__Bacilli	o__Bacillales	f__Bacillaceae	g__Bacillus	s__unclassified	48671	EU146061.1 gg_id:245167 Streptomyces clavuligerus str. MTCC 7037	3439	261	2716	328	3426	2715	1541	3636	160	353	2078	1667	1869	709	674	1239	3969	2851	3910	809	1217	302	559	1338	1186	1210	1849	1125	4988	5293	5333	176	576	225	812	1262	1861	2868	1511	517
k__Bacteria; p__Firmicutes; c__Bacilli; o__Bacillales; f__Bacillaceae; g__Bacillus; s__unclassified; 48688; EF443162.1 gg_id:217035 Bacillus subtilis str. M6	k__Bacteria	p__Firmicutes	c__Bacilli	o__Bacillales	f__Bacillaceae	g__Bacillus	s__unclassified	48688	EF443162.1 gg_id:217035 Bacillus subtilis str. M6	3028	3400	3041	2500	2592	2504	2742	2285	1977	3749	2269	2084	2272	2189	2017	1921	2858	2607	2501	2383	2729	2741	2326	3891	3373	2253	2641	2295	3041	3575	3448	2276	1949	1644	2498	3120	3085	2206	1680	1397
k__Bacteria; p__Firmicutes; c__Bacilli; o__Bacillales; f__Bacillaceae; g__Bacillus; s__unclassified; 48690; GQ865643.1 gg_id:582673 Bacillus pumilus str. DSVP18	k__Bacteria	p__Firmicutes	c__Bacilli	o__Bacillales	f__Bacillaceae	g__Bacillus	s__unclassified	48690	GQ865643.1 gg_id:582673 Bacillus pumilus str. DSVP18	2100	2599	1720	1198	2474	1717	1529	1989	1157	1157	1706	1439	1295	939	1160	1225	3198	2383	2228	1529	1469	1328	1270	2026	1285	1288	1594	1638	2909	2603	2377	1347	2806	1771	1721	1291	1506	1569	1328	1542
k__Bacteria; p__Firmicutes; c__Bacilli; o__Bacillales; f__Bacillaceae; g__Bacillus; s__unclassified; 48707; EU125187.1 gg_id:272944 Bacillus licheniformis str. BMIT5ii	k__Bacteria	p__Firmicutes	c__Bacilli	o__Bacillales	f__Bacillaceae	g__Bacillus	s__unclassified	48707	EU125187.1 gg_id:272944 Bacillus licheniformis str. BMIT5ii	5190	5296	5154	4647	5282	4991	5216	5215	4974	4550	5142	4937	4872	4959	5423	4654	5150	5392	5051	4717	4857	4672	4757	5296	5157	4090	4740	4264	5216	5362	5336	4645	4036	3866	5411	5094	5124	4281	3899	4191
k__Bacteria; p__Firmicutes; c__Bacilli; o__Bacillales; f__Bacillaceae; g__Bacillus; s__unclassified; 48717; CP000813.1 gg_id:240416 Bacillus pumilus str. SAFR-032	k__Bacteria	p__Firmicutes	c__Bacilli	o__Bacillales	f__Bacillaceae	g__Bacillus	s__unclassified	48717	CP000813.1 gg_id:240416 Bacillus pumilus str. SAFR-032	2068	2695	2726	1932	2583	3132	3357	3758	1625	3532	3783	3969	3770	3178	2498	2857	4222	3324	3118	3021	2899	2030	2527	3821	3959	2205	2849	2060	4584	3108	3545	3237	4691	4037	3326	3121	2361	1922	3319	2764
k__Bacteria; p__Firmicutes; c__Bacilli; o__Bacillales; f__Bacillaceae; g__Bacillus; s__unclassified; 48736; GQ246870.1 gg_id:578366 Bacillus pumilus str. DBTP	k__Bacteria	p__Firmicutes	c__Bacilli	o__Bacillales	f__Bacillaceae	g__Bacillus	s__unclassified	48736	GQ246870.1 gg_id:578366 Bacillus pumilus str. DBTP	4307	4139	4416	3335	2870	2167	1915	3695	3136	2021	3944	3644	4187	2855	3031	3178	4444	4233	2864	3205	3051	2545	4005	4204	4315	2955	3893	3682	4867	4509	4098	3186	3200	2278	5292	4164	4553	3727	3848	2913
k__Bacteria; p__Firmicutes; c__Bacilli; o__Bacillales; f__Bacillaceae; g__Bacillus; s__unclassified; 48756; AB212862.2 gg_id:222987 Bacillus pumilus str. X-6-19	k__Bacteria	p__Firmicutes	c__Bacilli	o__Bacillales	f__Bacillaceae	g__Bacillus	s__unclassified	48756	AB212862.2 gg_id:222987 Bacillus pumilus str. X-6-19	869	739	755	498	1316	979	1140	1178	815	552	1785	1120	858	608	496	438	2152	1616	1340	1031	950	1177	626	1257	844	499	1036	877	1812	1145	1207	844	630	499	926	949	916	846	572	691
k__Bacteria; p__Firmicutes; c__Bacilli; o__Bacillales; f__Bacillaceae; g__Bacillus; s__unclassified; 48825; FJ808722.1 gg_id:523101 Bacillus pumilus str. P130	k__Bacteria	p__Firmicutes	c__Bacilli	o__Bacillales	f__Bacillaceae	g__Bacillus	s__unclassified	48825	FJ808722.1 gg_id:523101 Bacillus pumilus str. P130	4131	3556	3689	3309	2695	3165	4122	4218	4070	4838	4779	4780	4830	4028	3610	4234	3510	3722	3677	3015	3293	4187	3411	4918	3684	2129	3774	3186	3292	4026	3623	2346	2451	3039	3720	3824	2939	4433	4183	4291
k__Bacteria; p__Firmicutes; c__Bacilli; o__Bacillales; f__Bacillaceae; g__Bacillus; s__unclassified; 48827; EF032670.1 gg_id:196868 Bacillus pumilus str. AU4	k__Bacteria	p__Firmicutes	c__Bacilli	o__Bacillales	f__Bacillaceae	g__Bacillus	s__unclassified	48827	EF032670.1 gg_id:196868 Bacillus pumilus str. AU4	3048	2932	2714	1259	1782	2474	2146	2337	2063	1671	2645	2715	2038	1579	1682	1453	3618	2847	2202	1761	1993	1630	1443	2179	2203	1349	1870	1502	4210	2730	2585	1494	1518	1928	2787	2530	1846	1403	1688	1090
k__Bacteria; p__Firmicutes; c__Bacilli; o__Bacillales; f__Bacillaceae; g__Bacillus; s__unclassified; 48842; EU927415.1 gg_id:324060 Bacillus aquimaris str. 44-B-6A	k__Bacteria	p__Firmicutes	c__Bacilli	o__Bacillales	f__Bacillaceae	g__Bacillus	s__unclassified	48842	EU927415.1 gg_id:324060 Bacillus aquimaris str. 44-B-6A	2172	1994	2371	2502	2499	3098	3505	3409	2283	3802	4188	3884	3851	3664	2612	2921	3341	3528	3868	2271	2322	2315	3009	2316	2489	2612	3099	2235	3267	3769	3565	2874	3135	3222	2762	2342	2642	2949	2614	2403
k__Bacteria; p__Firmicutes; c__Bacilli; o__Bacillales; f__Bacillaceae; g__Bacillus; s__unclassified; 48877; EU231617.1 gg_id:244216 Bacillus acidicola str. TCCC27037	k__Bacteria	p__Firmicutes	c__Bacilli	o__Bacillales	f__Bacillaceae	g__Bacillus	s__unclassified	48877	EU231617.1 gg_id:244216 Bacillus acidicola str. TCCC27037	1390	1237	1207	537	1976	1357	1104	2927	903	1069	2240	1372	1035	584	926	1127	2868	3530	2673	1838	1241	506	1017	2491	2295	375	981	740	2409	3248	3483	847	1329	694	1850	1601	2200	777	694	228
k__Bacteria; p__Firmicutes; c__Bacilli; o__Bacillales; f__Bacillaceae; g__Bacillus; s__unclassified; 48884; EU661867.1 gg_id:285357 Bacillus subtilis str. AI03	k__Bacteria	p__Firmicutes	c__Bacilli	o__Bacillales	f__Bacillaceae	g__Bacillus	s__unclassified	48884	EU661867.1 gg_id:285357 Bacillus subtilis str. AI03	3893	3981	2485	2728	4734	4945	4723	3555	4038	3925	2878	3652	3258	3858	3829	3629	4955	5209	4978	3745	3790	3845	4006	4329	4514	3828	3479	3406	4605	5166	5258	3387	4612	4743	3793	3800	4669	2959	2809	3304
k__Bacteria; p__Firmicutes; c__Bacilli; o__Bacillales; f__Bacillaceae; g__Bacillus; s__unclassified; 48907; DQ304792.1 gg_id:156221 studies on and nifH Lasiurus sindicus Sewan grass Thar Desert India root clone C1	k__Bacteria	p__Firmicutes	c__Bacilli	o__Bacillales	f__Bacillaceae	g__Bacillus	s__unclassified	48907	DQ304792.1 gg_id:156221 studies on and nifH Lasiurus sindicus Sewan grass Thar Desert India root clone C1	842	385	671	332	505	497	461	1605	324	942	1957	2593	1624	1363	409	812	1523	1281	894	1025	1247	1106	2484	1060	1971	501	1063	461	2294	2293	2486	912	595	1131	1163	1355	768	1842	1366	979
k__Bacteria; p__Firmicutes; c__Bacilli; o__Bacillales; f__Bacillaceae; g__Bacillus; s__unclassified; 48917; AB115958.1 gg_id:91214 Bacillus subtilis str. KT1002	k__Bacteria	p__Firmicutes	c__Bacilli	o__Bacillales	f__Bacillaceae	g__Bacillus	s__unclassified	48917	AB115958.1 gg_id:91214 Bacillus subtilis str. KT1002	4542	5066	4710	4854	3630	4209	4077	4576	3931	4958	4553	4420	4463	4554	4622	4685	4887	5052	4754	3674	3561	4107	4340	3915	4433	4149	4054	4251	4982	5304	4914	3893	4498	4522	5332	4678	5150	3771	4114	3746
k__Bacteria; p__Firmicutes; c__Bacilli; o__Bacillales; f__Bacillaceae; g__Bacillus; s__unclassified; 48926; EF517120.1 gg_id:217470 Bacillus subtilis str. JKC-14	k__Bacteria	p__Firmicutes	c__Bacilli	o__Bacillales	f__Bacillaceae	g__Bacillus	s__unclassified	48926	EF517120.1 gg_id:217470 Bacillus subtilis str. JKC-14	4278	4262	4367	3519	4660	3777	4365	4672	3742	4489	4187	4625	4447	4452	4123	4407	4972	4489	4388	4565	4308	4420	3866	4872	4910	3812	3782	3556	5099	5157	5132	3979	3995	3766	4157	4503	5090	4142	3870	3764
k__Bacteria; p__Firmicutes; c__Bacilli; o__Bacillales; f__Bacillaceae; g__Bacillus; s__unclassified; 48968; DQ071561.1 gg_id:128287 Bacillus licheniformis str. MKU 2	k__Bacteria	p__Firmicutes	c__Bacilli	o__Bacillales	f__Bacillaceae	g__Bacillus	s__unclassified	48968	DQ071561.1 gg_id:128287 Bacillus licheniformis str. MKU 2	362	487	343	173	193	124	300	488	248	234	313	298	204	159	251	250	889	592	351	579	161	103	218	494	1028	110	177	115	373	543	610	441	120	77	401	386	225	268	184	207
k__Bacteria; p__Firmicutes; c__Bacilli; o__Bacillales; f__Bacillaceae; g__Bacillus; s__unclassified; 49016; AM888178.1 gg_id:239470 Bacillus sp. str. TSWCSN2	k__Bacteria	p__Firmicutes	c__Bacilli	o__Bacillales	f__Bacillaceae	g__Bacillus	s__unclassified	49016	AM888178.1 gg_id:239470 Bacillus sp. str. TSWCSN2	565	125	493	122	1018	674	543	940	179	246	912	868	596	296	204	290	2547	2180	1910	464	410	270	221	699	689	490	951	372	2317	2842	2948	153	85	46	731	599	853	1020	664	310
k__Bacteria; p__Firmicutes; c__Bacilli; o__Bacillales; f__Bacillaceae; g__Bacillus; s__unclassified; 49098; DQ299293.1 gg_id:146304 Bacillus sp. str. Eg3	k__Bacteria	p__Firmicutes	c__Bacilli	o__Bacillales	f__Bacillaceae	g__Bacillus	s__unclassified	49098	DQ299293.1 gg_id:146304 Bacillus sp. str. Eg3	2475	2487	2474	2815	4372	4631	4660	3868	3776	4702	3911	3693	3594	3752	3090	3100	4676	4947	4576	3465	3715	4438	3253	4442	3388	3203	3120	3424	4296	4463	4487	4043	4667	5013	3372	3137	3134	3032	3138	3413
k__Bacteria; p__Firmicutes; c__Bacilli; o__Bacillales; f__Bacillaceae; g__Bacillus; s__unclassified; 49138; FJ493055.1 gg_id:563925 Bacillus subtilis str. T-2	k__Bacteria	p__Firmicutes	c__Bacilli	o__Bacillales	f__Bacillaceae	g__Bacillus	s__unclassified	49138	FJ493055.1 gg_id:563925 Bacillus subtilis str. T-2	21	12	9	3	69	52	220	911	6	18	17	16	16	7	11	7	2090	1025	1303	53	56	14	21	305	97	8	15	9	1635	3201	3000	19	22	11	18	27	29	40	16	6
k__Bacteria; p__Firmicutes; c__Bacilli; o__Bacillales; f__Bacillaceae; g__Bacillus; s__unclassified; 49234; DQ129260.1 gg_id:138122 microarray level air two cities Texas urban aerosol clone AKIW777	k__Bacteria	p__Firmicutes	c__Bacilli	o__Bacillales	f__Bacillaceae	g__Bacillus	s__unclassified	49234	DQ129260.1 gg_id:138122 microarray level air two cities Texas urban aerosol clone AKIW777	57	32	35	27	84	69	52	30	23	12	47	45	39	25	34	65	272	551	258	198	128	110	141	107	104	37	52	49	929	1282	1021	169	42	483	546	192	431	73	55	33
k__Bacteria; p__Firmicutes; c__Bacilli; o__Bacillales; f__Bacillaceae; g__Bacillus; s__unclassified; 49235; EF113957.1 gg_id:239695 Bacillus pumilus str. CBS	k__Bacteria	p__Firmicutes	c__Bacilli	o__Bacillales	f__Bacillaceae	g__Bacillus	s__unclassified	49235	EF113957.1 gg_id:239695 Bacillus pumilus str. CBS	1865	2419	1703	1527	3784	2767	4393	2792	2413	3181	2338	536	2622	2074	1916	1773	3473	4170	4155	2159	2358	2475	2188	3655	3612	2279	2486	1807	3230	4073	3900	2720	3855	3474	1960	1950	2112	2098	1545	1935
k__Bacteria; p__Firmicutes; c__Bacilli; o__Bacillales; f__Bacillaceae; g__Bacillus; s__unclassified; 49238; AB301013.1 gg_id:236388 Bacillus subtilis str. GH44	k__Bacteria	p__Firmicutes	c__Bacilli	o__Bacillales	f__Bacillaceae	g__Bacillus	s__unclassified	49238	AB301013.1 gg_id:236388 Bacillus subtilis str. GH44	2225	2486	1990	1316	2072	1391	1985	2971	1364	2517	2525	2885	2072	1925	1668	1947	2895	2622	2183	1750	1683	1414	2373	2383	2840	1393	1615	1367	3572	2628	2672	1741	1326	1341	2546	2326	2508	1415	1284	1611
k__Bacteria; p__Firmicutes; c__Bacilli; o__Bacillales; f__Bacillaceae; g__Bacillus; s__unclassified; 49277; GQ903332.1 gg_id:574670 Bacillus licheniformis str. dhs-40	k__Bacteria	p__Firmicutes	c__Bacilli	o__Bacillales	f__Bacillaceae	g__Bacillus	s__unclassified	49277	GQ903332.1 gg_id:574670 Bacillus licheniformis str. dhs-40	824	760	896	777	1553	1397	1544	2523	729	1242	1724	1839	1343	833	908	633	3436	2553	2541	932	982	696	953	1742	1783	631	718	657	3622	3937	3534	1156	772	688	1158	958	1350	634	547	333
k__Bacteria; p__Firmicutes; c__Bacilli; o__Bacillales; f__Bacillaceae; g__Bacillus; s__unclassified; 49280; EU624429.1 gg_id:281207 Bacillus pumilus str. S6-05	k__Bacteria	p__Firmicutes	c__Bacilli	o__Bacillales	f__Bacillaceae	g__Bacillus	s__unclassified	49280	EU624429.1 gg_id:281207 Bacillus pumilus str. S6-05	1440	1564	1929	1570	3147	2566	2778	2449	2271	2809	1816	2069	1801	1825	2394	1610	3644	4101	3267	2241	2436	2002	2189	3761	3336	1563	1494	2146	2977	3681	3584	2085	1529	722	3181	2946	3396	1268	1341	906
k__Bacteria; p__Firmicutes; c__Bacilli; o__Bacillales; f__Bacillaceae; g__Bacillus; s__unclassified; 49284; FJ268976.1 gg_id:357376 unculturable unpolluted rhizospheric loamy soil Phragmites cummunis growing fresh water wetland ecosystem pH 7.0 and 23degC clone IITR RCP16	k__Bacteria	p__Firmicutes	c__Bacilli	o__Bacillales	f__Bacillaceae	g__Bacillus	s__unclassified	49284	FJ268976.1 gg_id:357376 unculturable unpolluted rhizospheric loamy soil Phragmites cummunis growing fresh water wetland ecosystem pH 7.0 and 23degC clone IITR RCP16	4005	4982	5056	4669	5272	5225	5254	4438	4712	4339	4077	4485	4526	3992	4872	4734	5265	5460	5370	4087	4229	4370	4917	4748	5146	4330	4383	4425	5295	5393	5411	4778	4957	4959	4548	4651	4203	4635	4851	4787
k__Bacteria; p__Firmicutes; c__Bacilli; o__Bacillales; f__Bacillaceae; g__Bacillus; s__unclassified; 49312; AJ250318.1 gg_id:69789 Bacillus shackletonii str. LMG 18435	k__Bacteria	p__Firmicutes	c__Bacilli	o__Bacillales	f__Bacillaceae	g__Bacillus	s__unclassified	49312	AJ250318.1 gg_id:69789 Bacillus shackletonii str. LMG 18435	206	135	173	90	498	402	411	232	104	208	318	309	225	164	126	170	2619	2053	2037	319	299	347	278	814	448	181	251	150	3577	4148	4020	368	412	1005	517	400	454	503	374	211
k__Bacteria; p__Firmicutes; c__Bacilli; o__Bacillales; f__Bacillaceae; g__Bacillus; s__unclassified; 49386; AY289495.1 gg_id:104572 Bacillus sp. IDA4715	k__Bacteria	p__Firmicutes	c__Bacilli	o__Bacillales	f__Bacillaceae	g__Bacillus	s__unclassified	49386	AY289495.1 gg_id:104572 Bacillus sp. IDA4715	4093	1617	3611	2023	3322	2891	2107	3749	3389	4445	2754	2403	2861	2973	2724	3294	2749	2404	2639	2993	2588	3188	3040	3280	3248	2769	2491	3218	3507	3714	3837	3164	3752	4418	2658	2514	2406	3532	3110	3603
k__Bacteria; p__Firmicutes; c__Bacilli; o__Bacillales; f__Bacillaceae; g__Bacillus; s__unclassified; 49405; EF990557.1 gg_id:239511 Bacillus subtilis str. DA1 Natto	k__Bacteria	p__Firmicutes	c__Bacilli	o__Bacillales	f__Bacillaceae	g__Bacillus	s__unclassified	49405	EF990557.1 gg_id:239511 Bacillus subtilis str. DA1 Natto	1509	1469	1299	520	1961	1190	1545	1122	571	656	2677	1506	1390	583	656	485	1946	2535	1837	771	939	471	580	1533	1229	702	1322	625	2754	3043	2898	478	786	590	2549	1077	1703	1472	887	513
k__Bacteria; p__Firmicutes; c__Bacilli; o__Bacillales; f__Bacillaceae; g__Bacillus; s__unclassified; 49429; GQ463619.1 gg_id:564988 Bacillus licheniformis str. XRK4	k__Bacteria	p__Firmicutes	c__Bacilli	o__Bacillales	f__Bacillaceae	g__Bacillus	s__unclassified	49429	GQ463619.1 gg_id:564988 Bacillus licheniformis str. XRK4	3772	3986	3920	3866	4795	4467	4786	3689	3372	2398	3450	3435	3602	3443	4281	3290	4906	4859	4689	4118	3302	3466	4083	3782	4537	3253	3843	3120	3935	4319	4348	2698	4684	4760	3448	3875	3486	3296	3542	3583
k__Bacteria; p__Firmicutes; c__Bacilli; o__Bacillales; f__Bacillaceae; g__Bacillus; s__unclassified; 49434; GU073379.1 gg_id:576541 Bacillus subtilis str. WN02	k__Bacteria	p__Firmicutes	c__Bacilli	o__Bacillales	f__Bacillaceae	g__Bacillus	s__unclassified	49434	GU073379.1 gg_id:576541 Bacillus subtilis str. WN02	3064	3150	2778	2371	2693	2230	2830	3345	2839	2938	3001	3190	3195	3182	2967	3164	2798	2999	2310	3455	2278	2335	2871	3182	3393	2225	2875	2525	3064	2914	2889	2685	1715	1640	4555	3844	4059	1994	2236	2195
k__Bacteria; p__Firmicutes; c__Bacilli; o__Bacillales; f__Bacillaceae; g__Bacillus; s__unclassified; 49444; EU366367.1 gg_id:260710 Bacillus velezensis str. I14	k__Bacteria	p__Firmicutes	c__Bacilli	o__Bacillales	f__Bacillaceae	g__Bacillus	s__unclassified	49444	EU366367.1 gg_id:260710 Bacillus velezensis str. I14	2308	2555	2211	989	970	1287	955	1242	1149	681	1259	1256	988	1058	1058	1077	2818	3860	2193	1488	1473	1129	1719	1393	1879	584	662	783	4163	3772	4013	2845	1840	1728	1779	2271	2138	757	669	745
k__Bacteria; p__Firmicutes; c__Bacilli; o__Bacillales; f__Bacillaceae; g__Bacillus; s__unclassified; 49459; GQ281104.1 gg_id:511317 Bacillus subtilis str. UVABAC008	k__Bacteria	p__Firmicutes	c__Bacilli	o__Bacillales	f__Bacillaceae	g__Bacillus	s__unclassified	49459	GQ281104.1 gg_id:511317 Bacillus subtilis str. UVABAC008	916	1321	1056	955	1963	2129	2157	1400	2010	1795	1037	1468	717	1518	1428	1210	2788	2774	2687	1933	1349	1771	1412	2401	1960	1203	738	753	2637	2809	3189	2095	2919	2682	1672	1903	1516	873	868	1225
k__Bacteria; p__Firmicutes; c__Bacilli; o__Bacillales; f__Bacillaceae; g__Bacillus; s__unclassified; 49466; GQ926884.1 gg_id:537640 Bacillus licheniformis str. RCO 010	k__Bacteria	p__Firmicutes	c__Bacilli	o__Bacillales	f__Bacillaceae	g__Bacillus	s__unclassified	49466	GQ926884.1 gg_id:537640 Bacillus licheniformis str. RCO 010	3513	3630	3359	3135	4196	4258	4141	3797	3502	4622	3215	3756	3630	3982	3333	3906	4553	4782	4416	3300	3173	3516	2753	3873	3685	3591	3372	3057	4583	4983	4691	2651	3324	3705	3600	2988	3883	3290	3112	3181
k__Bacteria; p__Firmicutes; c__Bacilli; o__Bacillales; f__Bacillaceae; g__Bacillus; s__unclassified; 49553; GQ121032.1 gg_id:445123 Bacillus agaradhaerens str. Mi10-62	k__Bacteria	p__Firmicutes	c__Bacilli	o__Bacillales	f__Bacillaceae	g__Bacillus	s__unclassified	49553	GQ121032.1 gg_id:445123 Bacillus agaradhaerens str. Mi10-62	1987	2657	2057	1623	2186	1479	2160	2611	2027	1906	2418	2756	2083	1992	1643	2769	3550	2334	1943	2501	1630	1827	2237	2198	2198	1755	1867	1894	3196	2744	2429	1429	968	1123	2545	2397	2109	2866	2535	2762
k__Bacteria; p__Firmicutes; c__Bacilli; o__Bacillales; f__Bacillaceae; g__Bacillus; s__unclassified; 49586; EU010383.1 gg_id:242505 Bacillus licheniformis 100Hjorring	k__Bacteria	p__Firmicutes	c__Bacilli	o__Bacillales	f__Bacillaceae	g__Bacillus	s__unclassified	49586	EU010383.1 gg_id:242505 Bacillus licheniformis 100Hjorring	2805	3780	2687	3037	3186	2964	3647	1211	2667	2521	3615	3455	4097	2481	2642	3067	3103	2224	1987	1943	2156	1826	3384	3234	2758	3143	3980	3649	3647	3155	2970	2260	2157	1908	1864	2613	2202	3269	3374	4481
k__Bacteria; p__Firmicutes; c__Bacilli; o__Bacillales; f__Bacillaceae; g__Bacillus; s__unclassified; 49599; DQ129518.1 gg_id:137783 microarray level air two cities Texas urban aerosol clone AKIW767	k__Bacteria	p__Firmicutes	c__Bacilli	o__Bacillales	f__Bacillaceae	g__Bacillus	s__unclassified	49599	DQ129518.1 gg_id:137783 microarray level air two cities Texas urban aerosol clone AKIW767	2777	1013	2248	492	1717	1640	1122	1135	489	187	1008	962	523	602	666	953	3132	3626	1491	887	1320	245	572	790	1416	480	609	595	4325	3828	3329	1216	116	113	2017	922	1629	879	658	686
k__Bacteria; p__Firmicutes; c__Bacilli; o__Bacillales; f__Bacillaceae; g__Bacillus; s__unclassified; 49608; EU912555.1 gg_id:314673 Bacillus pumilus str. 7-5	k__Bacteria	p__Firmicutes	c__Bacilli	o__Bacillales	f__Bacillaceae	g__Bacillus	s__unclassified	49608	EU912555.1 gg_id:314673 Bacillus pumilus str. 7-5	2059	2365	2749	1154	3442	3543	4682	2560	1429	2593	1818	2102	2084	1880	1712	1241	3692	4369	3554	1289	1820	1224	3039	4505	4706	1040	929	893	3719	3932	3321	2349	2011	1734	4538	3548	4133	950	837	1018
k__Bacteria; p__Firmicutes; c__Bacilli; o__Bacillales; f__Bacillaceae; g__Bacillus; s__unclassified; 49629; AY382610.1 gg_id:96553 soil clone S441	k__Bacteria	p__Firmicutes	c__Bacilli	o__Bacillales	f__Bacillaceae	g__Bacillus	s__unclassified	49629	AY382610.1 gg_id:96553 soil clone S441	415	285	375	207	509	351	254	2131	239	492	642	496	384	231	270	342	3403	2499	2918	590	523	222	316	838	611	222	496	324	2935	4349	4857	709	313	104	307	448	461	395	346	212
k__Bacteria; p__Firmicutes; c__Bacilli; o__Bacillales; f__Bacillaceae; g__Bacillus; s__unclassified; 49630; EF101714.1 gg_id:194456 Bacillus subtilis str. HU24	k__Bacteria	p__Firmicutes	c__Bacilli	o__Bacillales	f__Bacillaceae	g__Bacillus	s__unclassified	49630	EF101714.1 gg_id:194456 Bacillus subtilis str. HU24	1735	2426	1369	1237	545	466	717	2202	1811	1201	2217	1573	1113	997	1126	1069	1816	1294	1426	1462	1425	1100	664	1450	956	671	1131	905	1427	2812	2579	921	623	656	417	788	695	559	612	610
k__Bacteria; p__Firmicutes; c__Bacilli; o__Bacillales; f__Bacillaceae; g__Bacillus; s__unclassified; 49631; FJ999577.1 gg_id:395703 Bacillus sp. str. HLSB174	k__Bacteria	p__Firmicutes	c__Bacilli	o__Bacillales	f__Bacillaceae	g__Bacillus	s__unclassified	49631	FJ999577.1 gg_id:395703 Bacillus sp. str. HLSB174	2207	2363	2352	1896	2405	1522	1814	4847	2124	2546	3958	3542	3218	2426	3056	2943	4704	3248	3887	2598	1979	1432	2005	2178	2622	1838	2616	1772	4811	4800	4754	2593	1868	916	1914	1864	1872	2070	1797	1197
k__Bacteria; p__Firmicutes; c__Bacilli; o__Bacillales; f__Bacillaceae; g__Bacillus; s__unclassified; 49645; EU624418.1 gg_id:283388 Bacillus arsenicus str. S8-14	k__Bacteria	p__Firmicutes	c__Bacilli	o__Bacillales	f__Bacillaceae	g__Bacillus	s__unclassified	49645	EU624418.1 gg_id:283388 Bacillus arsenicus str. S8-14	2962	3209	3497	2056	2755	2417	2259	2652	2077	2874	2879	3400	2599	2093	2127	2209	3400	3699	2846	2680	3144	2866	3259	4310	4034	2871	3485	2609	2312	2301	2921	3661	3260	2913	2783	3116	3560	3728	3055	2767
k__Bacteria; p__Firmicutes; c__Bacilli; o__Bacillales; f__Bacillaceae; g__Bacillus; s__unclassified; 49646; GQ284374.1 gg_id:553701 Bacillus sp. str. PCWCS1	k__Bacteria	p__Firmicutes	c__Bacilli	o__Bacillales	f__Bacillaceae	g__Bacillus	s__unclassified	49646	GQ284374.1 gg_id:553701 Bacillus sp. str. PCWCS1	514	516	436	160	206	146	63	224	198	140	286	212	172	117	231	169	813	627	545	259	301	229	231	1201	764	173	254	215	838	1108	1230	132	121	78	185	204	226	228	226	136
k__Bacteria; p__Firmicutes; c__Bacilli; o__Bacillales; f__Bacillaceae; g__Bacillus; s__unclassified; 49658; FM180511.1 gg_id:333275 Bacillus pumilus str. A7	k__Bacteria	p__Firmicutes	c__Bacilli	o__Bacillales	f__Bacillaceae	g__Bacillus	s__unclassified	49658	FM180511.1 gg_id:333275 Bacillus pumilus str. A7	2363	2178	2401	1417	2069	1921	1797	1638	1949	1059	2497	2157	1903	1384	1605	1004	2446	3028	2318	2021	2182	2171	1806	2267	1996	904	2116	1998	2824	2974	2878	1992	1055	955	3924	2612	2770	2558	1992	1188
k__Bacteria; p__Firmicutes; c__Bacilli; o__Bacillales; f__Bacillaceae; g__Bacillus; s__unclassified; 49660; DQ012096.1 gg_id:122670 Bacillus subtilis str. CICC10165	k__Bacteria	p__Firmicutes	c__Bacilli	o__Bacillales	f__Bacillaceae	g__Bacillus	s__unclassified	49660	DQ012096.1 gg_id:122670 Bacillus subtilis str. CICC10165	585	767	342	144	341	261	191	435	194	176	349	269	228	172	186	185	1094	1830	951	296	357	185	275	1328	1031	165	299	173	1485	2450	2353	667	65	33	259	286	531	280	151	51
k__Bacteria; p__Firmicutes; c__Bacilli; o__Bacillales; f__Bacillaceae; g__Bacillus; s__unclassified; 49661; AY456263.1 gg_id:105383 Bacillus pumilus str. DSMZ27	k__Bacteria	p__Firmicutes	c__Bacilli	o__Bacillales	f__Bacillaceae	g__Bacillus	s__unclassified	49661	AY456263.1 gg_id:105383 Bacillus pumilus str. DSMZ27	288	614	563	706	1896	1789	2166	954	1081	1694	832	889	739	942	1039	939	2468	2700	2642	1370	1168	2048	1213	2511	1560	1005	525	567	1944	2223	2504	2012	4164	2693	1472	1649	1026	802	788	1164
k__Bacteria; p__Firmicutes; c__Bacilli; o__Bacillales; f__Bacillaceae; g__Bacillus; s__unclassified; 49684; DQ395976.1 gg_id:155560 deep-sea octacoral clone ctg_CGOGA03	k__Bacteria	p__Firmicutes	c__Bacilli	o__Bacillales	f__Bacillaceae	g__Bacillus	s__unclassified	49684	DQ395976.1 gg_id:155560 deep-sea octacoral clone ctg_CGOGA03	4260	1534	3806	1130	2942	2624	1744	2970	1475	2561	3068	1647	2551	1687	1621	1879	1497	1699	1036	1670	1498	1412	2021	1528	2784	780	1343	2167	2836	3321	2981	1860	2764	3157	2234	1420	1290	2288	1703	1432
k__Bacteria; p__Firmicutes; c__Bacilli; o__Bacillales; f__Bacillaceae; g__Bacillus; s__unclassified; 49700; EU753616.1 gg_id:354902 modern freshwater stromatolites Ruidera Pools Natural Park Spain dry stromatolite clone D1H08	k__Bacteria	p__Firmicutes	c__Bacilli	o__Bacillales	f__Bacillaceae	g__Bacillus	s__unclassified	49700	EU753616.1 gg_id:354902 modern freshwater stromatolites Ruidera Pools Natural Park Spain dry stromatolite clone D1H08	743	880	521	320	958	1008	1088	1303	603	1605	1110	1070	1498	932	427	423	1758	1902	1605	650	655	590	467	1250	1445	321	465	365	1376	2209	1808	1067	1195	1120	1016	637	820	656	509	410
k__Bacteria; p__Firmicutes; c__Bacilli; o__Bacillales; f__Bacillaceae; g__Bacillus; s__unclassified; 49745; Z82044.1 gg_id:14754 Bacillus subtilis str. 168	k__Bacteria	p__Firmicutes	c__Bacilli	o__Bacillales	f__Bacillaceae	g__Bacillus	s__unclassified	49745	Z82044.1 gg_id:14754 Bacillus subtilis str. 168	5220	5259	5193	5006	5292	5306	5295	5257	5278	5244	5178	5277	5121	5196	5119	4647	5147	5350	5130	4924	5003	4869	5127	5275	5224	4717	4828	4897	5428	5473	5471	5097	4813	4785	5427	5178	5463	4711	4760	4428
k__Bacteria; p__Firmicutes; c__Bacilli; o__Bacillales; f__Bacillaceae; g__Bacillus; s__unclassified; 49765; FN435892.1 gg_id:537528 Bacillus sp. JDE-2009 29	k__Bacteria	p__Firmicutes	c__Bacilli	o__Bacillales	f__Bacillaceae	g__Bacillus	s__unclassified	49765	FN435892.1 gg_id:537528 Bacillus sp. JDE-2009 29	3901	3285	3010	1831	2885	2223	1925	3078	2532	2103	3781	3364	3075	2140	2103	2768	4100	2536	2536	3323	2924	2839	2902	3832	3732	2319	3591	3005	3586	3370	3724	1815	3116	2276	2368	2819	2185	2366	2187	2324
k__Bacteria; p__Firmicutes; c__Bacilli; o__Bacillales; f__Bacillaceae; g__Bacillus; s__unclassified; 49769; EF423598.1 gg_id:205700 Bacillus subtilis str. BCRC 17435	k__Bacteria	p__Firmicutes	c__Bacilli	o__Bacillales	f__Bacillaceae	g__Bacillus	s__unclassified	49769	EF423598.1 gg_id:205700 Bacillus subtilis str. BCRC 17435	4290	3531	4510	3668	1879	2746	2058	5284	5364	5434	2644	3649	3482	5120	5075	4103	2756	1921	1040	5265	5198	5257	4414	5302	4654	5410	4586	5176	3718	2654	3378	5365	4117	4007	5227	5331	4915	5298	5247	5395
k__Bacteria; p__Firmicutes; c__Bacilli; o__Bacillales; f__Bacillaceae; g__Bacillus; s__unclassified; 49777; EU311216.1 gg_id:246234 Bacillus pumilus str. DB-2	k__Bacteria	p__Firmicutes	c__Bacilli	o__Bacillales	f__Bacillaceae	g__Bacillus	s__unclassified	49777	EU311216.1 gg_id:246234 Bacillus pumilus str. DB-2	1465	1378	2008	625	1440	1421	2550	3251	1699	2960	2205	2565	1691	1792	1368	1231	3744	3141	2360	1258	1210	1609	1610	2317	2516	810	956	791	3388	1751	1717	1805	1394	1778	1454	1600	1576	1085	787	1309
k__Bacteria; p__Firmicutes; c__Bacilli; o__Bacillales; f__Bacillaceae; g__Bacillus; s__unclassified; 49793; EU717842.1 gg_id:328397 Bacillus licheniformis str. X-14	k__Bacteria	p__Firmicutes	c__Bacilli	o__Bacillales	f__Bacillaceae	g__Bacillus	s__unclassified	49793	EU717842.1 gg_id:328397 Bacillus licheniformis str. X-14	3756	3779	3766	2471	3795	2836	2182	2267	2073	1421	2595	2870	1745	1354	2110	2186	4542	3758	3651	3067	2837	2368	3300	4062	3509	2751	3207	2818	4727	3731	4002	2625	3315	2756	3823	2734	3297	2973	2795	2986
k__Bacteria; p__Firmicutes; c__Bacilli; o__Bacillales; f__Bacillaceae; g__Bacillus; s__unclassified; 49796; GU397385.1 gg_id:527253 Bacillus firmus str. A30	k__Bacteria	p__Firmicutes	c__Bacilli	o__Bacillales	f__Bacillaceae	g__Bacillus	s__unclassified	49796	GU397385.1 gg_id:527253 Bacillus firmus str. A30	3454	3994	2998	2326	528	439	593	3937	2770	1706	2963	2406	1973	1835	2711	1728	4069	2049	2992	1751	1818	603	1426	2886	2306	1405	2334	1608	3909	4919	5084	569	339	98	693	1011	989	804	891	507
k__Bacteria; p__Firmicutes; c__Bacilli; o__Bacillales; f__Bacillaceae; g__Bacillus; s__unclassified; 49800; DQ057583.1 gg_id:137118 Bacillus subtilis str. CICC10167	k__Bacteria	p__Firmicutes	c__Bacilli	o__Bacillales	f__Bacillaceae	g__Bacillus	s__unclassified	49800	DQ057583.1 gg_id:137118 Bacillus subtilis str. CICC10167	1793	1978	1981	1044	1660	1048	1496	2656	1831	1496	2578	3041	2691	2027	1352	1306	1824	1973	1157	2665	1988	1248	3086	2535	3132	1343	2210	1230	2923	2797	3202	3497	1971	1832	4342	3282	3360	2441	2296	2349
k__Bacteria; p__Firmicutes; c__Bacilli; o__Bacillales; f__Bacillaceae; g__Bacillus; s__unclassified; 49819; FJ435234.1 gg_id:361712 Bacillus subtilis str. 25	k__Bacteria	p__Firmicutes	c__Bacilli	o__Bacillales	f__Bacillaceae	g__Bacillus	s__unclassified	49819	FJ435234.1 gg_id:361712 Bacillus subtilis str. 25	1113	1162	850	435	496	482	342	868	666	443	801	743	501	380	468	468	1480	2379	1348	1067	791	552	730	1222	1813	397	552	478	2225	3291	3376	788	436	181	2417	1359	2357	619	585	336
k__Bacteria; p__Firmicutes; c__Bacilli; o__Bacillales; f__Bacillaceae; g__Bacillus; s__unclassified; 49820; DQ898281.1 gg_id:167016 Bacillus catenulatus str. XJU-1	k__Bacteria	p__Firmicutes	c__Bacilli	o__Bacillales	f__Bacillaceae	g__Bacillus	s__unclassified	49820	DQ898281.1 gg_id:167016 Bacillus catenulatus str. XJU-1	1806	552	1161	289	1906	1516	1133	1674	293	382	1504	1114	1101	597	519	643	2577	2892	2385	581	970	728	1653	2399	2274	621	1113	592	2997	3652	3291	572	380	432	2745	1818	2305	1471	819	420
k__Bacteria; p__Firmicutes; c__Bacilli; o__Bacillales; f__Bacillaceae; g__Bacillus; s__unclassified; 49837; FM180523.1 gg_id:325682 Bacillus pumilus str. B9	k__Bacteria	p__Firmicutes	c__Bacilli	o__Bacillales	f__Bacillaceae	g__Bacillus	s__unclassified	49837	FM180523.1 gg_id:325682 Bacillus pumilus str. B9	2044	2126	2215	1726	2307	2295	3215	3834	2354	3373	3873	3984	3595	2914	2122	2560	3614	2956	3033	2126	1733	1729	1837	2479	2638	1568	1926	1291	3513	1602	1628	1797	1910	2108	1325	1978	1613	1606	1093	1514
k__Bacteria; p__Firmicutes; c__Bacilli; o__Bacillales; f__Bacillaceae; g__Bacillus; s__unclassified; 49848; FJ538256.1 gg_id:566024 Bacillus sp. str. DHVB1	k__Bacteria	p__Firmicutes	c__Bacilli	o__Bacillales	f__Bacillaceae	g__Bacillus	s__unclassified	49848	FJ538256.1 gg_id:566024 Bacillus sp. str. DHVB1	4270	4228	4107	2860	3439	2742	2920	4553	4302	3906	4557	4699	4473	4294	3561	3553	3899	3335	2926	4273	4048	4422	4158	4325	4399	3220	4045	3145	3941	2934	3334	3790	3836	3818	3724	3709	2273	3601	3401	3645
k__Bacteria; p__Firmicutes; c__Bacilli; o__Bacillales; f__Bacillaceae; g__Bacillus; s__unclassified; 49874; EU341173.1 gg_id:247284 Evaluation Rapid Technologies Estimate Microbial Burden and Commercial Airline Cabin Air commercial aircraft cabin air clone AV_4S-O01	k__Bacteria	p__Firmicutes	c__Bacilli	o__Bacillales	f__Bacillaceae	g__Bacillus	s__unclassified	49874	EU341173.1 gg_id:247284 Evaluation Rapid Technologies Estimate Microbial Burden and Commercial Airline Cabin Air commercial aircraft cabin air clone AV_4S-O01	5505	5490	5502	5447	5095	5254	5200	5422	5339	5283	5341	5309	5373	5350	5457	5468	5458	5471	5473	5406	5405	4501	5336	5420	5475	5308	5495	5372	5472	5509	5484	5193	5408	5385	5520	5437	5461	5290	5379	5126
k__Bacteria; p__Firmicutes; c__Bacilli; o__Bacillales; f__Bacillaceae; g__Bacillus; s__unclassified; 49916; GQ280087.1 gg_id:511562 Bacillus licheniformis str. JS-17	k__Bacteria	p__Firmicutes	c__Bacilli	o__Bacillales	f__Bacillaceae	g__Bacillus	s__unclassified	49916	GQ280087.1 gg_id:511562 Bacillus licheniformis str. JS-17	1515	1648	1221	1108	2404	1994	3027	1952	1282	1457	1475	1078	1207	1160	1482	1196	3784	2937	2755	2740	1458	1348	1607	2732	2768	912	1335	846	2853	3647	3855	1168	1790	1755	1414	2071	2245	803	1000	1026
k__Bacteria; p__Firmicutes; c__Bacilli; o__Bacillales; f__Bacillaceae; g__Bacillus; s__unclassified; 49945; DQ631809.1 gg_id:160814 Bacillus subtilis str. A32	k__Bacteria	p__Firmicutes	c__Bacilli	o__Bacillales	f__Bacillaceae	g__Bacillus	s__unclassified	49945	DQ631809.1 gg_id:160814 Bacillus subtilis str. A32	1442	1087	1175	628	1311	982	950	804	554	636	965	965	731	669	632	859	2049	2804	2050	1661	1549	1470	1095	2159	1992	540	1224	952	2788	3604	3487	1885	666	390	2333	1768	2618	1512	1249	782
k__Bacteria; p__Firmicutes; c__Bacilli; o__Bacillales; f__Bacillaceae; g__Bacillus; s__unclassified; 49967; FJ937901.1 gg_id:509065 Bacillus sp. str. LS52	k__Bacteria	p__Firmicutes	c__Bacilli	o__Bacillales	f__Bacillaceae	g__Bacillus	s__unclassified	49967	FJ937901.1 gg_id:509065 Bacillus sp. str. LS52	2918	3649	3033	2493	2398	1821	2078	3707	3534	3358	4256	4095	3487	2716	2563	2441	1936	2259	1831	2250	2509	2548	2426	3290	2316	2339	3376	3025	1960	2927	3263	2902	2546	3347	2963	2253	2387	2636	2480	2543
k__Bacteria; p__Firmicutes; c__Bacilli; o__Bacillales; f__Bacillaceae; g__Bacillus; s__unclassified; 49976; EF101708.1 gg_id:190005 Bacillus subtilis str. HU50	k__Bacteria	p__Firmicutes	c__Bacilli	o__Bacillales	f__Bacillaceae	g__Bacillus	s__unclassified	49976	EF101708.1 gg_id:190005 Bacillus subtilis str. HU50	2198	2192	2216	1144	2140	1151	813	970	925	762	1027	938	854	720	866	964	3434	2365	2398	2571	2506	2078	2968	3763	2650	1323	1852	1700	3678	2190	2614	2226	1887	1311	2909	2036	2686	1525	1236	1782
k__Bacteria; p__Firmicutes; c__Bacilli; o__Bacillales; f__Bacillaceae; g__Bacillus; s__unclassified; 49981; FJ906822.1 gg_id:563243 Bacillus subtilis str. L520	k__Bacteria	p__Firmicutes	c__Bacilli	o__Bacillales	f__Bacillaceae	g__Bacillus	s__unclassified	49981	FJ906822.1 gg_id:563243 Bacillus subtilis str. L520	3886	3660	3391	2921	3555	4384	4076	4331	4595	4488	4220	4046	4118	4581	3722	3798	4290	4841	4542	3747	2520	3832	3419	4214	4245	3343	3542	3164	4743	4910	4893	3694	4307	4482	4377	3738	4604	3253	3001	3392
k__Bacteria; p__Firmicutes; c__Bacilli; o__Bacillales; f__Bacillaceae; g__Geobacillus; s__unclassified; 46075; EU381187.1 gg_id:352606 Geobacillus stearothermophilus str. GBPI-13	k__Bacteria	p__Firmicutes	c__Bacilli	o__Bacillales	f__Bacillaceae	g__Geobacillus	s__unclassified	46075	EU381187.1 gg_id:352606 Geobacillus stearothermophilus str. GBPI-13	4943	4878	4638	4423	4049	3519	3786	4892	4670	4273	4824	4813	4784	4291	4864	4434	5045	4470	4570	4129	4097	3949	4472	4665	4371	4312	4970	4659	5214	4822	5176	3480	3767	3632	4254	3923	3894	4505	3822	4152
k__Bacteria; p__Firmicutes; c__Bacilli; o__Bacillales; f__Bacillaceae; g__Geobacillus; s__unclassified; 46292; NR_028708.1 gg_id:588849 Geobacillus caldoxylosilyticus str. S1812; DSM 12041; ATCC 700356	k__Bacteria	p__Firmicutes	c__Bacilli	o__Bacillales	f__Bacillaceae	g__Geobacillus	s__unclassified	46292	NR_028708.1 gg_id:588849 Geobacillus caldoxylosilyticus str. S1812	3745	3597	3512	3317	2979	2763	3109	4531	4308	4690	4685	4726	4309	4711	3900	4321	3114	3227	2455	4492	4355	4257	4190	4471	4306	3548	3621	3606	4223	4035	4109	4037	3443	3364	3468	4171	3617	4111	3881	3830
k__Bacteria; p__Firmicutes; c__Bacilli; o__Bacillales; f__Bacillaceae; g__Geobacillus; s__unclassified; 46510; FJ808714.1 gg_id:515344 Geobacillus toebii str. G7	k__Bacteria	p__Firmicutes	c__Bacilli	o__Bacillales	f__Bacillaceae	g__Geobacillus	s__unclassified	46510	FJ808714.1 gg_id:515344 Geobacillus toebii str. G7	1565	1443	1331	1675	3225	2669	3408	2359	2175	1882	2572	2614	2403	2054	1831	1827	2066	2473	2088	607	659	652	1261	1790	1481	1966	2232	1993	3703	3781	3367	684	1889	2209	972	711	873	1969	1953	2891
k__Bacteria; p__Firmicutes; c__Bacilli; o__Bacillales; f__Bacillaceae; g__Geobacillus; s__unclassified; 46868; AB210959.1 gg_id:115180 Geobacillus toebii str. SSCT82-1	k__Bacteria	p__Firmicutes	c__Bacilli	o__Bacillales	f__Bacillaceae	g__Geobacillus	s__unclassified	46868	AB210959.1 gg_id:115180 Geobacillus toebii str. SSCT82-1	3436	3428	2815	2168	1099	1447	1585	2470	2131	2048	2046	2200	2150	1776	2598	2289	2138	2348	2400	1456	1783	1844	3093	3758	3789	2345	2068	2219	2618	3225	3078	1104	1037	1408	3111	2207	2440	1487	1485	1596
k__Bacteria; p__Firmicutes; c__Bacilli; o__Bacillales; f__Bacillaceae; g__Geobacillus; s__unclassified; 46893; AB089238.1 gg_id:58657 Bacillus sp. str. VA2	k__Bacteria	p__Firmicutes	c__Bacilli	o__Bacillales	f__Bacillaceae	g__Geobacillus	s__unclassified	46893	AB089238.1 gg_id:58657 Bacillus sp. str. VA2	2395	2959	2406	1730	2842	2912	4086	3293	2286	3276	3487	3443	2458	2920	2681	2687	3393	2918	3168	2608	2593	2408	2211	2753	2694	1972	2167	1857	3164	3520	3464	2571	3225	3309	1655	1866	2009	1910	999	2197
k__Bacteria; p__Firmicutes; c__Bacilli; o__Bacillales; f__Bacillaceae; g__Geobacillus; s__unclassified; 47044; DQ870685.1 gg_id:218913 Geobacillus caldoxylosilyticus str. KSC_T6b	k__Bacteria	p__Firmicutes	c__Bacilli	o__Bacillales	f__Bacillaceae	g__Geobacillus	s__unclassified	47044	DQ870685.1 gg_id:218913 Geobacillus caldoxylosilyticus str. KSC_T6b	716	718	558	432	681	414	401	644	470	461	852	850	585	367	441	616	1210	1235	729	468	585	567	667	1047	1033	327	564	442	1627	1977	1698	453	353	253	1603	878	805	485	530	489
k__Bacteria; p__Firmicutes; c__Bacilli; o__Bacillales; f__Bacillaceae; g__Geobacillus; s__unclassified; 47134; EU214620.1 gg_id:336321 Geobacillus stearothermophilus it-8	k__Bacteria	p__Firmicutes	c__Bacilli	o__Bacillales	f__Bacillaceae	g__Geobacillus	s__unclassified	47134	EU214620.1 gg_id:336321 Geobacillus stearothermophilus it-8	3393	3078	3139	3194	2811	2400	2723	3194	2408	2795	3625	3696	3289	3221	3014	3258	3160	2988	2904	2525	2031	2204	3174	3712	2826	3377	3367	3255	3579	3241	3306	2886	2981	2923	3698	2982	3452	3622	3271	3243
k__Bacteria; p__Firmicutes; c__Bacilli; o__Bacillales; f__Bacillaceae; g__Geobacillus; s__unclassified; 47189; EU652071.1 gg_id:273513 Geobacillus stearothermophilus str. mm-19	k__Bacteria	p__Firmicutes	c__Bacilli	o__Bacillales	f__Bacillaceae	g__Geobacillus	s__unclassified	47189	EU652071.1 gg_id:273513 Geobacillus stearothermophilus str. mm-19	2085	1416	1735	1220	455	822	533	1389	818	720	1241	1265	1211	1050	1214	1376	1197	1356	870	1260	1263	1153	1309	1351	1340	1567	1686	1586	1637	1971	1900	1735	1541	1555	2211	1466	1954	2290	2280	1921
k__Bacteria; p__Firmicutes; c__Bacilli; o__Bacillales; f__Bacillaceae; g__Geobacillus; s__unclassified; 47197; EU381183.1 gg_id:325891 Geobacillus stearothermophilus str. GBPI-5	k__Bacteria	p__Firmicutes	c__Bacilli	o__Bacillales	f__Bacillaceae	g__Geobacillus	s__unclassified	47197	EU381183.1 gg_id:325891 Geobacillus stearothermophilus str. GBPI-5	2446	1876	2029	1599	1301	1181	2098	894	1716	2181	2399	2047	2087	1899	1467	2240	2172	2587	2545	1509	1529	1717	1714	2067	1966	2028	2345	1848	2583	2616	2543	1430	2116	2475	2108	1548	1789	2655	2670	2417
k__Bacteria; p__Firmicutes; c__Bacilli; o__Bacillales; f__Bacillaceae; g__Geobacillus; s__unclassified; 47405; L09227.1 gg_id:14553 Saccharococcus thermophilus	k__Bacteria	p__Firmicutes	c__Bacilli	o__Bacillales	f__Bacillaceae	g__Geobacillus	s__unclassified	47405	L09227.1 gg_id:14553 Saccharococcus thermophilus	745	696	676	481	699	396	359	401	415	341	768	748	544	329	458	690	1871	1202	756	1356	842	786	1165	2559	2436	1047	699	633	1872	2372	2118	577	482	335	2187	1710	1453	2854	2638	2085
k__Bacteria; p__Firmicutes; c__Bacilli; o__Bacillales; f__Bacillaceae; g__Geobacillus; s__unclassified; 47434; EF535794.1 gg_id:218748 Geobacillus toebii str. T85	k__Bacteria	p__Firmicutes	c__Bacilli	o__Bacillales	f__Bacillaceae	g__Geobacillus	s__unclassified	47434	EF535794.1 gg_id:218748 Geobacillus toebii str. T85	1711	1565	1765	1520	1357	1060	1323	3297	2916	3798	2717	2889	2516	2621	2171	1822	775	664	1250	1625	1930	2095	2348	3416	2956	2144	2314	1897	3618	4066	3852	2100	1662	2010	2480	2117	1707	2278	2195	2661
k__Bacteria; p__Firmicutes; c__Bacilli; o__Bacillales; f__Bacillaceae; g__Geobacillus; s__unclassified; 47628; EU652094.1 gg_id:276376 Geobacillus subterraneus str. ra-11	k__Bacteria	p__Firmicutes	c__Bacilli	o__Bacillales	f__Bacillaceae	g__Geobacillus	s__unclassified	47628	EU652094.1 gg_id:276376 Geobacillus subterraneus str. ra-11	2880	2814	2302	2160	2980	2839	3947	4300	2562	3603	3994	3819	3504	2824	2466	2575	4015	4492	4169	2723	2497	2154	2987	3659	2999	2423	2765	2611	4579	4956	5201	2717	3192	3318	2461	2226	2791	2724	2101	2065
k__Bacteria; p__Firmicutes; c__Bacilli; o__Bacillales; f__Bacillaceae; g__Geobacillus; s__unclassified; 47824; AF276305.1 gg_id:23251 Geobacillus uzenensis str. X	k__Bacteria	p__Firmicutes	c__Bacilli	o__Bacillales	f__Bacillaceae	g__Geobacillus	s__unclassified	47824	AF276305.1 gg_id:23251 Geobacillus uzenensis str. X	5155	5154	5104	4729	4514	4264	4379	5153	4877	4340	4825	4853	4791	4649	4617	4870	5016	4433	4452	4726	4504	4201	4574	4165	4533	4610	4993	4810	5155	5128	5233	4578	3724	4126	4781	4594	4631	4768	4558	4511
k__Bacteria; p__Firmicutes; c__Bacilli; o__Bacillales; f__Bacillaceae; g__Halobacillus; s__unclassified; 47278; EF612763.1 gg_id:240407 Halobacillus seohaensis str. ISL-50	k__Bacteria	p__Firmicutes	c__Bacilli	o__Bacillales	f__Bacillaceae	g__Halobacillus	s__unclassified	47278	EF612763.1 gg_id:240407 Halobacillus seohaensis str. ISL-50	2908	2847	2584	621	1568	1612	1180	1463	1120	1267	969	894	1012	508	872	770	2939	4288	2817	1654	1889	1634	1994	1274	1806	1085	1394	1473	2738	3102	2288	1624	931	1429	2904	3172	3711	1311	1302	1356
k__Bacteria; p__Firmicutes; c__Bacilli; o__Bacillales; f__Bacillaceae; g__Halobacillus; s__unclassified; 47518; AJ486874.1 gg_id:66422 Halobacillus karajensis str. DSM 14948	k__Bacteria	p__Firmicutes	c__Bacilli	o__Bacillales	f__Bacillaceae	g__Halobacillus	s__unclassified	47518	AJ486874.1 gg_id:66422 Halobacillus karajensis str. DSM 14948	4147	4430	4134	3983	4853	4469	4406	3684	3827	4069	3716	3950	3410	3736	3960	3919	4945	4942	4963	4210	4596	4779	4179	4553	4446	4262	3965	4012	4776	4746	4658	4202	4157	4353	4496	4277	4496	3855	3789	4110
k__Bacteria; p__Firmicutes; c__Bacilli; o__Bacillales; f__Bacillaceae; g__Lentibacillus; s__unclassified; 46305; AB231905.1 gg_id:137844 Lentibacillus kapialis str. PN7-6	k__Bacteria	p__Firmicutes	c__Bacilli	o__Bacillales	f__Bacillaceae	g__Lentibacillus	s__unclassified	46305	AB231905.1 gg_id:137844 Lentibacillus kapialis str. PN7-6	3409	3397	2996	2894	2042	324	2432	1283	2261	1251	1342	1775	1505	1462	2279	3355	1698	1433	2108	2707	2354	2396	1672	1877	1784	2374	2183	3757	1493	2284	1919	2468	1077	1181	4113	4387	3923	3773	3640	3121
k__Bacteria; p__Firmicutes; c__Bacilli; o__Bacillales; f__Bacillaceae; g__Lentibacillus; s__unclassified; 46631; AY762976.1 gg_id:102689 Salibacillus sp. str. BH113	k__Bacteria	p__Firmicutes	c__Bacilli	o__Bacillales	f__Bacillaceae	g__Lentibacillus	s__unclassified	46631	AY762976.1 gg_id:102689 Salibacillus sp. str. BH113	4138	4067	3589	2903	1350	987	1009	4083	3179	2095	3523	3390	2915	2585	2770	2493	2791	1852	1839	2818	2645	1765	3652	4652	4518	1980	2725	2631	3793	4193	3991	2312	512	396	3296	2308	2907	3393	3203	2882
k__Bacteria; p__Firmicutes; c__Bacilli; o__Bacillales; f__Bacillaceae; g__Oceanobacillus; s__Oceanobacillus iheyensis; 47070; BA000028.3 gg_id:128938 Oceanobacillus iheyensis str. HTE831	k__Bacteria	p__Firmicutes	c__Bacilli	o__Bacillales	f__Bacillaceae	g__Oceanobacillus	s__Oceanobacillus iheyensis	47070	BA000028.3 gg_id:128938 Oceanobacillus iheyensis str. HTE831	3464	3557	3352	1778	2448	2378	1781	2963	3007	1056	1978	2387	2522	1638	1742	1779	4812	4834	3170	4225	2550	2708	3261	3008	4652	1572	1920	2388	5175	4964	4931	3416	1560	1281	4647	4526	4857	2096	2688	1485
k__Bacteria; p__Firmicutes; c__Bacilli; o__Bacillales; f__Bacillaceae; g__Oceanobacillus; s__unclassified; 46193; GQ903468.1 gg_id:582726 Oceanobacillus picturae str. XJSL9-9	k__Bacteria	p__Firmicutes	c__Bacilli	o__Bacillales	f__Bacillaceae	g__Oceanobacillus	s__unclassified	46193	GQ903468.1 gg_id:582726 Oceanobacillus picturae str. XJSL9-9	2699	3398	2695	3844	3997	3830	3890	3106	3215	3003	2483	2811	2714	2713	2993	3166	3680	4192	4275	2955	3166	3562	3274	3798	3542	1481	3282	2616	3060	3988	4199	2949	4495	4508	2756	2436	2269	2887	2826	3099
k__Bacteria; p__Firmicutes; c__Bacilli; o__Bacillales; f__Bacillaceae; g__Oceanobacillus; s__unclassified; 46273; GQ903465.1 gg_id:553642 Oceanobacillus picturae str. XJSL9-6	k__Bacteria	p__Firmicutes	c__Bacilli	o__Bacillales	f__Bacillaceae	g__Oceanobacillus	s__unclassified	46273	GQ903465.1 gg_id:553642 Oceanobacillus picturae str. XJSL9-6	4794	4763	4630	2237	2395	2406	2653	2581	3082	1191	2138	1885	1280	960	1988	1940	4088	3432	3716	1762	1131	558	812	1557	946	1369	1814	1588	3725	4478	3801	446	2171	1590	710	2240	2575	1050	1173	1204
k__Bacteria; p__Firmicutes; c__Bacilli; o__Bacillales; f__Bacillaceae; g__Oceanobacillus; s__unclassified; 47513; DQ115985.1 gg_id:132563 rbl flr whch inhbt cnls hlth lcttng bvns bvn tt cnl cln B-7	k__Bacteria	p__Firmicutes	c__Bacilli	o__Bacillales	f__Bacillaceae	g__Oceanobacillus	s__unclassified	47513	DQ115985.1 gg_id:132563 rbl flr whch inhbt cnls hlth lcttng bvns bvn tt cnl cln B-7	2105	2315	2520	1354	3388	2828	3878	2606	2782	2387	1906	2262	2327	1742	2230	1970	3128	3903	3339	3698	2937	2928	2162	2278	2980	1704	1648	1475	3325	3961	3750	3348	3635	3681	2452	2316	3117	1814	2095	1726
k__Bacteria; p__Firmicutes; c__Bacilli; o__Bacillales; f__Bacillaceae; g__unclassified; s__unclassified; 46286; NR_027209.1 gg_id:561406 Filobacillus milosensis str. SH714; DSM 13259	k__Bacteria	p__Firmicutes	c__Bacilli	o__Bacillales	f__Bacillaceae	g__unclassified	s__unclassified	46286	NR_027209.1 gg_id:561406 Filobacillus milosensis str. SH714	355	378	304	264	276	193	398	891	372	740	554	502	374	300	368	511	588	1703	308	846	836	1357	1791	2226	1838	440	497	382	1078	1787	1430	764	734	651	2275	1518	1464	604	702	1005
k__Bacteria; p__Firmicutes; c__Bacilli; o__Bacillales; f__Bacillaceae; g__unclassified; s__unclassified; 46603; NR_029096.1 gg_id:541374 Tenuibacillus multivorans str. 28-1; NBRC 100370	k__Bacteria	p__Firmicutes	c__Bacilli	o__Bacillales	f__Bacillaceae	g__unclassified	s__unclassified	46603	NR_029096.1 gg_id:541374 Tenuibacillus multivorans str. 28-1	53	69	38	85	62	67	23	93	87	116	80	100	122	90	100	177	223	215	163	417	76	82	176	1053	425	88	158	89	804	1300	1285	186	48	106	281	244	398	171	127	178
k__Bacteria; p__Firmicutes; c__Bacilli; o__Bacillales; f__Bacillaceae; g__unclassified; s__unclassified; 46640; AM930318.1 gg_id:538016 gradual cooling stage mass and its spatial composting clone SMQ1	k__Bacteria	p__Firmicutes	c__Bacilli	o__Bacillales	f__Bacillaceae	g__unclassified	s__unclassified	46640	AM930318.1 gg_id:538016 gradual cooling stage mass and its spatial composting clone SMQ1	1962	2046	2110	1448	2041	926	641	918	1184	593	616	611	543	661	1028	921	2617	1594	1412	2180	1864	2634	2861	2619	2560	1138	1248	1229	2340	1672	1052	2479	1092	1112	2597	2449	1999	1324	1368	1679
k__Bacteria; p__Firmicutes; c__Bacilli; o__Bacillales; f__Bacillaceae; g__unclassified; s__unclassified; 46734; EF600581.1 gg_id:296462 leaf litter clone E2-1	k__Bacteria	p__Firmicutes	c__Bacilli	o__Bacillales	f__Bacillaceae	g__unclassified	s__unclassified	46734	EF600581.1 gg_id:296462 leaf litter clone E2-1	1053	1220	1046	655	1672	1072	1450	2715	1411	1678	4074	2558	2526	1476	924	1469	2068	1367	1311	1073	1128	1506	1436	2129	1998	908	1537	840	2647	1400	1421	1697	1446	1608	1457	774	1170	1124	935	1220
k__Bacteria; p__Firmicutes; c__Bacilli; o__Bacillales; f__Bacillaceae; g__unclassified; s__unclassified; 47439; FJ425900.1 gg_id:536206 Aquisalibacillus sp. str. JSM 078194	k__Bacteria	p__Firmicutes	c__Bacilli	o__Bacillales	f__Bacillaceae	g__unclassified	s__unclassified	47439	FJ425900.1 gg_id:536206 Aquisalibacillus sp. str. JSM 078194	3100	3112	2694	2552	3965	3781	3855	4318	3793	4005	3827	3663	3485	3509	3331	3657	4348	4968	4585	4177	3376	3367	3607	4788	3741	2998	3314	3086	4310	4631	4783	2917	3452	3342	3207	3586	3620	3214	2768	2436
k__Bacteria; p__Firmicutes; c__Bacilli; o__Bacillales; f__Bacillaceae; g__unclassified; s__unclassified; 48070; FN428698.1 gg_id:574818 Geobacillus caldoproteolyticus str. R-35652	k__Bacteria	p__Firmicutes	c__Bacilli	o__Bacillales	f__Bacillaceae	g__unclassified	s__unclassified	48070	FN428698.1 gg_id:574818 Geobacillus caldoproteolyticus str. R-35652	424	209	348	237	165	158	208	152	164	256	255	215	265	137	239	252	770	530	447	328	347	308	1152	2960	2493	246	369	307	3692	4107	3938	765	170	202	1406	1164	1294	660	636	328
k__Bacteria; p__Firmicutes; c__Bacilli; o__Bacillales; f__Bacillaceae; g__unclassified; s__unclassified; 48328; EF422411.1 gg_id:203680 Bacillus sp. str. ANL-iso4	k__Bacteria	p__Firmicutes	c__Bacilli	o__Bacillales	f__Bacillaceae	g__unclassified	s__unclassified	48328	EF422411.1 gg_id:203680 Bacillus sp. str. ANL-iso4	481	844	764	586	1706	1723	2009	1665	1192	2752	804	1004	870	1163	737	723	1920	2496	2380	991	1284	2281	1934	3240	2677	964	479	810	3587	4395	3929	1587	2024	2244	1191	1309	789	1034	1087	1237
k__Bacteria; p__Firmicutes; c__Bacilli; o__Bacillales; f__Bacillaceae; g__unclassified; s__unclassified; 48377; EU620444.1 gg_id:276370 Aerobic Facultative Alkalitolerant and Halotolerant Endospore Formers Soil Alvord Basin Oregon Borax Lake area soil clone CS1-1	k__Bacteria	p__Firmicutes	c__Bacilli	o__Bacillales	f__Bacillaceae	g__unclassified	s__unclassified	48377	EU620444.1 gg_id:276370 Aerobic Facultative Alkalitolerant and Halotolerant Endospore Formers Soil Alvord Basin Oregon Borax Lake area soil clone CS1-1	644	383	285	444	826	1398	1092	1051	564	1171	556	823	884	466	501	613	1627	2312	2234	783	1169	1074	2092	3153	2083	525	556	508	1576	1937	2017	1180	1915	2966	3278	2932	2581	915	913	1333
k__Bacteria; p__Firmicutes; c__Bacilli; o__Bacillales; f__Bacillaceae; g__unclassified; s__unclassified; 48381; FM244839.1 gg_id:359288 Bacillus sp. str. HS-136	k__Bacteria	p__Firmicutes	c__Bacilli	o__Bacillales	f__Bacillaceae	g__unclassified	s__unclassified	48381	FM244839.1 gg_id:359288 Bacillus sp. str. HS-136	1450	1624	1366	1166	1840	915	1271	1493	1069	1300	1586	1343	1105	973	764	1452	2296	1401	1854	1479	1732	1732	2428	1701	1641	1583	1938	1784	2130	2323	2802	2802	3147	2727	1449	1722	1685	2346	2456	1992
k__Bacteria; p__Firmicutes; c__Bacilli; o__Bacillales; f__Bacillaceae; g__unclassified; s__unclassified; 48957; EU620448.1 gg_id:276903 Aerobic Facultative Alkalitolerant and Halotolerant Endospore Formers Soil Alvord Basin Oregon Borax Lake area soil clone CS1-10	k__Bacteria	p__Firmicutes	c__Bacilli	o__Bacillales	f__Bacillaceae	g__unclassified	s__unclassified	48957	EU620448.1 gg_id:276903 Aerobic Facultative Alkalitolerant and Halotolerant Endospore Formers Soil Alvord Basin Oregon Borax Lake area soil clone CS1-10	3543	4014	4018	2596	2157	2315	1715	3725	3580	2945	3555	4184	3618	2727	1665	3697	2811	2852	2502	2459	2608	2809	4418	4663	4174	3085	3495	2709	3157	3312	3077	3270	2887	3690	4593	4312	3895	3582	3563	4731
k__Bacteria; p__Firmicutes; c__Bacilli; o__Bacillales; f__Bacillaceae; g__unclassified; s__unclassified; 49017; AJ717379.1 gg_id:110222 Bacillus sp. AC6t	k__Bacteria	p__Firmicutes	c__Bacilli	o__Bacillales	f__Bacillaceae	g__unclassified	s__unclassified	49017	AJ717379.1 gg_id:110222 Bacillus sp. AC6t	4894	3016	3794	1516	3223	2264	1434	3188	2504	2539	1922	1229	1107	2011	1686	2391	2886	1811	1976	2749	2094	1903	1651	2500	1915	1710	1220	2144	1306	1289	1793	1977	1384	1361	1924	2394	2207	1532	1456	1573
k__Bacteria; p__Firmicutes; c__Bacilli; o__Bacillales; f__Bacillaceae; g__unclassified; s__unclassified; 49128; AB002644.1 gg_id:14473 G+C gram-positive HTA454	k__Bacteria	p__Firmicutes	c__Bacilli	o__Bacillales	f__Bacillaceae	g__unclassified	s__unclassified	49128	AB002644.1 gg_id:14473 G+C gram-positive HTA454	2392	2682	2315	1961	1979	1263	1389	2710	2272	2228	3013	2155	2110	1434	1905	2071	3385	3021	1702	3228	2732	2745	2473	3837	3569	1805	1845	1978	3330	3103	2956	3063	1913	1855	4448	3531	3229	2657	2180	2183
k__Bacteria; p__Firmicutes; c__Bacilli; o__Bacillales; f__Bacillaceae; g__unclassified; s__unclassified; 49403; AY753654.1 gg_id:99130 Bacillus sp. str. HA6	k__Bacteria	p__Firmicutes	c__Bacilli	o__Bacillales	f__Bacillaceae	g__unclassified	s__unclassified	49403	AY753654.1 gg_id:99130 Bacillus sp. str. HA6	1302	1875	1233	1339	1314	1603	2121	2299	1644	2289	2160	2179	1925	1713	2005	1850	1358	1289	1438	2737	2936	2567	2677	3474	3585	1713	2054	2157	2448	2720	3046	2098	1286	1691	2869	2605	2591	1729	1842	1865
k__Bacteria; p__Firmicutes; c__Bacilli; o__Bacillales; f__Bacillaceae; g__unclassified; s__unclassified; 49780; GQ068997.1 gg_id:381899 Topographical and Temporal Human Skin Microbiome skin volar forearm clone nbw227d03c1	k__Bacteria	p__Firmicutes	c__Bacilli	o__Bacillales	f__Bacillaceae	g__unclassified	s__unclassified	49780	GQ068997.1 gg_id:381899 Topographical and Temporal Human Skin Microbiome skin volar forearm clone nbw227d03c1	771	1655	1658	1070	2306	1288	1629	1508	1173	1655	858	1202	823	825	1276	1219	3242	3431	1994	1727	1467	1094	2390	2225	2846	1315	1377	1837	2903	2522	2263	1503	901	970	2988	1659	2100	2136	1607	1342
k__Bacteria; p__Firmicutes; c__Bacilli; o__Bacillales; f__Bacillaceae; g__unclassified; s__unclassified; 49880; DQ227672.1 gg_id:146657 Bacillus sp. M115	k__Bacteria	p__Firmicutes	c__Bacilli	o__Bacillales	f__Bacillaceae	g__unclassified	s__unclassified	49880	DQ227672.1 gg_id:146657 Bacillus sp. M115	1204	1225	1139	718	1576	490	386	1212	660	542	1280	1264	837	474	288	628	2333	1298	656	1325	525	276	1282	2211	1924	732	763	1006	1539	2010	1693	170	275	155	2426	1525	1020	938	909	570
k__Bacteria; p__Proteobacteria; c__Deltaproteobacteria; o__Bdellovibrionales; f__Bacteriovoracaceae; g__unclassified; s__unclassified; 56988; GU119471.1 gg_id:564132 Threatened Corals Provide Microbial Habitats reef water clone Reef_F14	k__Bacteria	p__Proteobacteria	c__Deltaproteobacteria	o__Bdellovibrionales	f__Bacteriovoracaceae	g__unclassified	s__unclassified	56988	GU119471.1 gg_id:564132 Threatened Corals Provide Microbial Habitats reef water clone Reef_F14	2612	2690	2131	2749	2284	2880	3287	2517	3356	2974	2955	2947	2903	2671	2581	2714	2181	3124	3095	2071	1953	2143	1777	1871	1260	3041	3143	3461	1447	1957	1436	1570	2051	1984	1614	1617	1461	3169	2882	2631
k__Bacteria; p__Bacteroidetes; c__Bacteroidia; o__Bacteroidales; f__Bacteroidaceae; g__Bacteroides; s__Bacteroides fragilis; 68683; EU761788.1 gg_id:327995 Pervasive effects antibiotic on human gut microbiota deep sequencing fecal clone A1_310	k__Bacteria	p__Bacteroidetes	c__Bacteroidia	o__Bacteroidales	f__Bacteroidaceae	g__Bacteroides	s__Bacteroides fragilis	68683	EU761788.1 gg_id:327995 Pervasive effects antibiotic on human gut microbiota deep sequencing fecal clone A1_310	192	170	354	65	191	96	38	55	38	53	34	51	66	61	51	78	269	507	116	1081	1982	1131	306	393	291	42	44	41	192	292	265	2106	2360	1027	368	461	368	123	126	113
k__Bacteria; p__Bacteroidetes; c__Bacteroidia; o__Bacteroidales; f__Bacteroidaceae; g__Bacteroides; s__Bacteroides ovatus; 68677; FJ369010.1 gg_id:363625 feces adult twins and mothers; TS4 clone TS4_a03c03	k__Bacteria	p__Bacteroidetes	c__Bacteroidia	o__Bacteroidales	f__Bacteroidaceae	g__Bacteroides	s__Bacteroides ovatus	68677	FJ369010.1 gg_id:363625 feces adult twins and mothers	682	620	691	186	729	1670	487	128	161	194	179	116	108	126	127	155	1349	2454	2158	1465	2282	1250	1308	840	792	159	197	220	586	756	536	4362	2291	1407	1628	1740	2598	326	445	415
k__Bacteria; p__Bacteroidetes; c__Bacteroidia; o__Bacteroidales; f__Bacteroidaceae; g__Bacteroides; s__unclassified; 68863; FJ370558.1 gg_id:363236 feces adult twins and mothers; TS57 clone TS57_a02e03	k__Bacteria	p__Bacteroidetes	c__Bacteroidia	o__Bacteroidales	f__Bacteroidaceae	g__Bacteroides	s__unclassified	68863	FJ370558.1 gg_id:363236 feces adult twins and mothers	72	136	166	117	97	83	55	237	173	180	105	77	100	139	119	120	103	176	101	427	514	443	324	818	434	58	46	61	71	88	127	496	255	176	342	308	152	67	204	82
k__Bacteria; p__Proteobacteria; c__Alphaproteobacteria; o__Rhizobiales; f__Bartonellaceae; g__Bartonella; s__unclassified; 62066; Z70004.1 gg_id:5484 Bartonella sp str. C7rat	k__Bacteria	p__Proteobacteria	c__Alphaproteobacteria	o__Rhizobiales	f__Bartonellaceae	g__Bartonella	s__unclassified	62066	Z70004.1 gg_id:5484 Bartonella sp str. C7rat	4229	4343	3985	4798	3108	2662	2715	3215	4149	3954	4373	4211	4342	4553	4643	4481	664	656	1896	4076	3889	4203	3184	3706	3558	4574	4822	4514	3269	2688	2911	4142	3384	3868	2966	2784	3289	4184	4401	3751
k__Bacteria; p__Proteobacteria; c__Alphaproteobacteria; o__Rhizobiales; f__Bartonellaceae; g__Bartonella; s__unclassified; 62156; EU111752.1 gg_id:260102 Bartonella rattiaustraliensis str. AUST/NH14	k__Bacteria	p__Proteobacteria	c__Alphaproteobacteria	o__Rhizobiales	f__Bartonellaceae	g__Bartonella	s__unclassified	62156	EU111752.1 gg_id:260102 Bartonella rattiaustraliensis str. AUST/NH14	2705	2767	3133	3165	3952	1985	2056	1732	2515	1477	2668	2762	2441	3021	3265	3369	2719	1709	2710	2140	1027	1435	2265	1437	1754	2710	2811	2996	3713	2151	1487	1623	978	1630	1994	1727	1347	2772	2671	3283
k__Bacteria; p__Proteobacteria; c__Alphaproteobacteria; o__Rhizobiales; f__Bartonellaceae; g__Bartonella; s__unclassified; 62633; AY515118.1 gg_id:100352 Bartonella rattimassiliensis str. 16115	k__Bacteria	p__Proteobacteria	c__Alphaproteobacteria	o__Rhizobiales	f__Bartonellaceae	g__Bartonella	s__unclassified	62633	AY515118.1 gg_id:100352 Bartonella rattimassiliensis str. 16115	1792	1639	1505	2720	920	889	804	952	1827	1194	1675	1501	1740	2130	2604	2938	477	538	768	2412	2320	2455	850	1015	1390	2382	2214	2182	1551	992	867	2733	1375	2140	1114	1033	753	2310	2505	1727
k__Bacteria; p__Proteobacteria; c__Deltaproteobacteria; o__Bdellovibrionales; f__Bdellovibrionaceae; g__Bdellovibrio; s__Bdellovibrio bacteriovorus; 53681; EU050700.1 gg_id:244273 Microbial waters production water Daqing oil field clone DQ328-1	k__Bacteria	p__Proteobacteria	c__Deltaproteobacteria	o__Bdellovibrionales	f__Bdellovibrionaceae	g__Bdellovibrio	s__Bdellovibrio bacteriovorus	53681	EU050700.1 gg_id:244273 Microbial waters production water Daqing oil field clone DQ328-1	3228	3693	3308	2980	3510	3238	3626	4013	3871	4013	3501	3483	3320	3995	2554	3839	2422	3334	3120	3275	3280	3696	2643	3505	3014	3352	3262	2780	2191	3017	3541	4401	3803	4391	2207	2277	2538	3860	3846	3939
k__Bacteria; p__Proteobacteria; c__Deltaproteobacteria; o__Bdellovibrionales; f__Bdellovibrionaceae; g__Bdellovibrio; s__unclassified; 53218; FJ542862.1 gg_id:525171 Microbiomic intestine earthworm Eisenia fetida fed ergovaline treatment gut clone A05-10D	k__Bacteria	p__Proteobacteria	c__Deltaproteobacteria	o__Bdellovibrionales	f__Bdellovibrionaceae	g__Bdellovibrio	s__unclassified	53218	FJ542862.1 gg_id:525171 Microbiomic intestine earthworm Eisenia fetida fed ergovaline treatment gut clone A05-10D	552	465	448	679	248	1630	336	509	639	865	531	615	517	547	557	624	811	1428	1201	1112	1074	959	637	530	391	865	773	974	855	1565	884	2069	2317	2178	1054	731	736	1117	1248	1202
k__Bacteria; p__Proteobacteria; c__Deltaproteobacteria; o__Bdellovibrionales; f__Bdellovibrionaceae; g__Bdellovibrio; s__unclassified; 53683; GQ057105.1 gg_id:448975 Topographical and Temporal Human Skin Microbiome skin interdigital web space clone nbw1060c08c1	k__Bacteria	p__Proteobacteria	c__Deltaproteobacteria	o__Bdellovibrionales	f__Bdellovibrionaceae	g__Bdellovibrio	s__unclassified	53683	GQ057105.1 gg_id:448975 Topographical and Temporal Human Skin Microbiome skin interdigital web space clone nbw1060c08c1	2493	2510	2701	3226	1396	1934	2691	1797	2489	2479	2967	2971	2946	3205	2793	3432	1831	2153	2359	3151	3507	3447	3478	2875	3982	2877	2706	3059	2926	2785	3935	3358	1429	1994	3754	3229	3839	3595	3813	3268
k__Bacteria; p__Proteobacteria; c__Deltaproteobacteria; o__Bdellovibrionales; f__Bdellovibrionaceae; g__unclassified; s__unclassified; 15967; EU134532.1 gg_id:238695 tallgrass prarie soil clone FFCH17748	k__Bacteria	p__Proteobacteria	c__Deltaproteobacteria	o__Bdellovibrionales	f__Bdellovibrionaceae	g__unclassified	s__unclassified	15967	EU134532.1 gg_id:238695 tallgrass prarie soil clone FFCH17748	5334	5350	5407	5422	5129	5115	5069	5249	5365	5327	5221	5212	5273	5451	5416	5372	4732	4562	5216	5461	5466	5454	5401	5388	5326	5431	5392	5434	5199	5297	5419	5415	5464	5474	5321	5406	5412	5353	5374	5291
k__Bacteria; p__Proteobacteria; c__Alphaproteobacteria; o__Rhizobiales; f__Beijerinckiaceae; g__Beijerinckia; s__unclassified; 59000; AJ563932.1 gg_id:100451 Beijerinckia mobilis str. DSM 2326	k__Bacteria	p__Proteobacteria	c__Alphaproteobacteria	o__Rhizobiales	f__Beijerinckiaceae	g__Beijerinckia	s__unclassified	59000	AJ563932.1 gg_id:100451 Beijerinckia mobilis str. DSM 2326	1612	1670	1620	1982	1688	2701	2326	1014	1620	1416	1889	1744	1374	1619	1640	2728	1568	2135	2701	1037	1397	1483	1955	1850	1791	1872	2049	1851	2247	3002	2550	1737	2821	3298	2412	2184	1798	1919	2439	2117
k__Bacteria; p__Bacteroidetes; c__Flavobacteria; o__Flavobacteriales; f__Blattabacteriaceae; g__Blattabacterium; s__unclassified; 70649; X75622.1 gg_id:2243 Blattabacterium species	k__Bacteria	p__Bacteroidetes	c__Flavobacteria	o__Flavobacteriales	f__Blattabacteriaceae	g__Blattabacterium	s__unclassified	70649	X75622.1 gg_id:2243 Blattabacterium species	1494	1395	1690	1171	892	560	700	909	1576	1166	1302	1124	896	849	838	938	260	368	193	3109	2397	2802	2745	1550	2270	982	1295	1240	442	576	557	843	1121	2362	3146	3134	2808	1219	1421	1118
k__Bacteria; p__Bacteroidetes; c__Flavobacteria; o__Flavobacteriales; f__Blattabacteriaceae; g__unclassified; s__unclassified; 71142; AJ009687.1 gg_id:2241 Flavobacterium sp	k__Bacteria	p__Bacteroidetes	c__Flavobacteria	o__Flavobacteriales	f__Blattabacteriaceae	g__unclassified	s__unclassified	71142	AJ009687.1 gg_id:2241 Flavobacterium sp	2867	2983	2980	2755	1918	1840	2074	2351	2171	2534	1741	1802	1792	2242	1824	2296	1340	1843	1469	2544	2823	2598	3319	3487	3034	2250	2024	2348	1390	1487	1536	3193	3573	3619	3081	3289	2872	2080	2202	2351
k__Bacteria; p__Spirochaetes; c__Brachyspirae; o__Brachyspirales; f__Brachyspiraceae; g__Brachyspira; s__unclassified; 76127; EF517541.1 gg_id:257834 Brachyspira hyodysenteriae P134/99	k__Bacteria	p__Spirochaetes	c__Brachyspirae	o__Brachyspirales	f__Brachyspiraceae	g__Brachyspira	s__unclassified	76127	EF517541.1 gg_id:257834 Brachyspira hyodysenteriae P134/99	3713	3734	4239	4439	4565	4347	4361	3664	3949	4446	2795	2664	3259	3216	4189	3417	2655	3395	4566	3953	4171	4123	4376	4972	4756	4160	3678	4372	4563	5070	5188	4493	4560	3941	4324	4357	4489	3818	3983	4018
k__Bacteria; p__Spirochaetes; c__Brachyspirae; o__Brachyspirales; f__Brachyspiraceae; g__Brachyspira; s__unclassified; 76194; U14930.1 gg_id:3768 Brachyspira hyodysenteriae str. B78	k__Bacteria	p__Spirochaetes	c__Brachyspirae	o__Brachyspirales	f__Brachyspiraceae	g__Brachyspira	s__unclassified	76194	U14930.1 gg_id:3768 Brachyspira hyodysenteriae str. B78	4688	4628	4602	5031	4276	3947	4376	4771	4633	5107	4889	4543	4889	4524	4491	4486	3546	4264	4127	4782	4926	4985	4730	5223	5069	4782	4706	4858	4691	4961	5231	5063	5339	4290	4649	4812	4817	4743	4722	3375
k__Bacteria; p__Proteobacteria; c__Alphaproteobacteria; o__Rhizobiales; f__Bradyrhizobiaceae; g__Bradyrhizobium; s__Bradyrhizobium elkanii; 58993; AY904753.1 gg_id:111860 Bradyrhizobium elkanii str. SEMIA 6148	k__Bacteria	p__Proteobacteria	c__Alphaproteobacteria	o__Rhizobiales	f__Bradyrhizobiaceae	g__Bradyrhizobium	s__Bradyrhizobium elkanii	58993	AY904753.1 gg_id:111860 Bradyrhizobium elkanii str. SEMIA 6148	5052	5104	5128	5085	5356	5320	5175	5024	5123	5181	5029	5105	5005	4929	5314	5055	5290	5276	5395	5012	5180	5334	5117	5249	5067	5063	4969	5045	5386	5450	5433	5112	5095	5280	5310	5144	5192	4700	4909	4688
k__Bacteria; p__Proteobacteria; c__Alphaproteobacteria; o__Rhizobiales; f__Bradyrhizobiaceae; g__Bradyrhizobium; s__unclassified; 59129; DQ303349.1 gg_id:149227 Dynamic during maturation Tuber magnatum Pico ascoma Bradyrhizobium clone TM18_8	k__Bacteria	p__Proteobacteria	c__Alphaproteobacteria	o__Rhizobiales	f__Bradyrhizobiaceae	g__Bradyrhizobium	s__unclassified	59129	DQ303349.1 gg_id:149227 Dynamic during maturation Tuber magnatum Pico ascoma Bradyrhizobium clone TM18_8	3551	3736	3394	3600	3046	2755	3378	3189	3210	3691	4400	4147	4025	3711	3243	3870	2047	3261	3116	3421	3898	4145	2277	2932	2140	3330	3809	3800	1699	2270	2335	4517	3479	2088	3514	2773	3201	3548	3966	3814
k__Bacteria; p__Proteobacteria; c__Alphaproteobacteria; o__Rhizobiales; f__Bradyrhizobiaceae; g__unclassified; s__unclassified; 59161; EF394148.1 gg_id:205693 Bradyrhizobium japonicum str. CCBAU 43277	k__Bacteria	p__Proteobacteria	c__Alphaproteobacteria	o__Rhizobiales	f__Bradyrhizobiaceae	g__unclassified	s__unclassified	59161	EF394148.1 gg_id:205693 Bradyrhizobium japonicum str. CCBAU 43277	3109	3356	3996	3529	4042	4152	4345	3872	3521	3264	4081	3810	3943	3516	4000	3191	672	1915	1388	977	1129	1517	1501	837	931	3257	3137	3366	333	410	267	172	158	227	1617	1221	1776	3498	3277	3328
k__Bacteria; p__Proteobacteria; c__Alphaproteobacteria; o__Rhizobiales; f__Brucellaceae; g__Ochrobactrum; s__unclassified; 62872; AY917134.1 gg_id:113673 Ochrobactrum anthropi CYP2004	k__Bacteria	p__Proteobacteria	c__Alphaproteobacteria	o__Rhizobiales	f__Brucellaceae	g__Ochrobactrum	s__unclassified	62872	AY917134.1 gg_id:113673 Ochrobactrum anthropi CYP2004	1012	1276	847	1507	728	1535	2236	2877	1763	3201	3218	3816	2982	3137	1527	2656	2195	3071	3281	2577	2313	2702	1569	2527	1561	1971	1961	1704	2543	2668	2731	2201	3102	3296	1542	1141	1289	1817	1419	1690
k__Bacteria; p__Proteobacteria; c__Alphaproteobacteria; o__Rhizobiales; f__Brucellaceae; g__unclassified; s__unclassified; 61380; FJ950543.1 gg_id:417632 Ochrobactrum grignonense str. c15	k__Bacteria	p__Proteobacteria	c__Alphaproteobacteria	o__Rhizobiales	f__Brucellaceae	g__unclassified	s__unclassified	61380	FJ950543.1 gg_id:417632 Ochrobactrum grignonense str. c15	672	924	403	1161	355	598	375	427	773	1045	716	705	714	598	1000	1122	562	202	691	214	389	544	298	394	385	1069	1250	1196	2552	888	754	272	174	248	410	454	343	959	1179	633
k__Bacteria; p__Proteobacteria; c__Alphaproteobacteria; o__Rhizobiales; f__Brucellaceae; g__unclassified; s__unclassified; 61994; AB369864.1 gg_id:253214 Pseudochrobactrum glaciale str. KMM 3858 (= Pi 26)	k__Bacteria	p__Proteobacteria	c__Alphaproteobacteria	o__Rhizobiales	f__Brucellaceae	g__unclassified	s__unclassified	61994	AB369864.1 gg_id:253214 Pseudochrobactrum glaciale str. KMM 3858 (= Pi 26)	1811	2029	1828	2663	1008	1423	1151	1186	2005	1659	2042	1492	1701	2042	3124	2625	1140	1353	1873	1208	1607	1852	1622	1457	2132	3226	2836	3136	1145	1292	1222	1088	1631	1749	1197	1812	1596	2490	2959	2300
k__Bacteria; p__Proteobacteria; c__Alphaproteobacteria; o__Rhizobiales; f__Brucellaceae; g__unclassified; s__unclassified; 62100; AM114407.1 gg_id:151281 Ochrobactrum anthropi str. CCUG 34735	k__Bacteria	p__Proteobacteria	c__Alphaproteobacteria	o__Rhizobiales	f__Brucellaceae	g__unclassified	s__unclassified	62100	AM114407.1 gg_id:151281 Ochrobactrum anthropi str. CCUG 34735	609	661	469	858	763	727	1717	1175	782	1566	1519	1825	1176	1424	970	1206	1072	1320	1278	601	405	899	238	475	514	789	803	601	1195	1246	840	831	654	1012	270	285	552	704	723	642
k__Bacteria; p__Proteobacteria; c__Alphaproteobacteria; o__Rhizobiales; f__Brucellaceae; g__unclassified; s__unclassified; 62291; FJ887929.1 gg_id:551972 Ochrobactrum intermedium str. AR9	k__Bacteria	p__Proteobacteria	c__Alphaproteobacteria	o__Rhizobiales	f__Brucellaceae	g__unclassified	s__unclassified	62291	FJ887929.1 gg_id:551972 Ochrobactrum intermedium str. AR9	165	158	155	374	324	178	201	121	202	151	280	200	333	261	514	332	277	194	434	100	104	108	74	153	86	332	409	419	344	144	138	192	96	139	161	116	213	409	447	367
k__Bacteria; p__Proteobacteria; c__Alphaproteobacteria; o__Rhizobiales; f__Brucellaceae; g__unclassified; s__unclassified; 62296; AF526514.2 gg_id:62908 Ochrobactrum intermedium ADV21	k__Bacteria	p__Proteobacteria	c__Alphaproteobacteria	o__Rhizobiales	f__Brucellaceae	g__unclassified	s__unclassified	62296	AF526514.2 gg_id:62908 Ochrobactrum intermedium ADV21	163	205	176	339	812	269	353	195	321	272	484	175	344	316	392	300	496	533	910	213	167	204	187	376	180	423	560	414	1001	327	395	359	952	988	304	256	221	424	432	591
k__Bacteria; p__Proteobacteria; c__Alphaproteobacteria; o__Rhizobiales; f__Brucellaceae; g__unclassified; s__unclassified; 62382; GQ280047.1 gg_id:591634 Ochrobactrum intermedium str. BJ-37	k__Bacteria	p__Proteobacteria	c__Alphaproteobacteria	o__Rhizobiales	f__Brucellaceae	g__unclassified	s__unclassified	62382	GQ280047.1 gg_id:591634 Ochrobactrum intermedium str. BJ-37	671	507	476	1169	978	367	542	566	948	502	552	736	720	610	1158	841	594	430	915	1267	582	641	318	293	247	986	1134	1246	1398	476	719	1856	1471	2200	399	327	359	979	983	1051
k__Bacteria; p__Chlorobi; c__Chlorobia; o__Chlorobiales; f__BSV19; g__unclassified; s__unclassified; 57053; AM490708.1 gg_id:565419 Linking and functional nutrient spiraling mats (USA) microbial mat sulfidic cave spring Lower Kane Cave Big Horn LKC22 clone SS_LKC22_UB231	k__Bacteria	p__Chlorobi	c__Chlorobia	o__Chlorobiales	f__BSV19	g__unclassified	s__unclassified	57053	AM490708.1 gg_id:565419 Linking and functional nutrient spiraling mats (USA) microbial mat sulfidic cave spring Lower Kane Cave Big Horn LKC22 clone SS_LKC22_UB231	1438	1285	1750	1495	684	958	938	2064	2825	2108	1190	1300	1232	1421	1480	1952	489	420	422	1929	2171	2425	2334	2536	2253	1382	1674	1649	650	494	543	2785	1599	1448	2483	2618	1886	1909	2380	2004
k__Bacteria; p__Proteobacteria; c__Betaproteobacteria; o__Burkholderiales; f__Burkholderiaceae; g__Burkholderia; s__Burkholderia fungorum; 15081; AB091192.1 gg_id:579372 Burkholderia fungorum str. KN-20	k__Bacteria	p__Proteobacteria	c__Betaproteobacteria	o__Burkholderiales	f__Burkholderiaceae	g__Burkholderia	s__Burkholderia fungorum	15081	AB091192.1 gg_id:579372 Burkholderia fungorum str. KN-20	4462	4570	3851	4316	5155	5053	4919	4707	4746	4802	4581	4680	4648	4506	4804	4267	5010	5318	5276	3084	2656	3076	3666	3190	3730	4108	3628	3267	4836	5173	5051	3119	4940	5004	3215	3127	3838	3574	3600	3861
k__Bacteria; p__Proteobacteria; c__Betaproteobacteria; o__Burkholderiales; f__Burkholderiaceae; g__Burkholderia; s__Burkholderia fungorum; 15682; AB091181.1 gg_id:584797 Burkholderia fungorum str. ANA-18	k__Bacteria	p__Proteobacteria	c__Betaproteobacteria	o__Burkholderiales	f__Burkholderiaceae	g__Burkholderia	s__Burkholderia fungorum	15682	AB091181.1 gg_id:584797 Burkholderia fungorum str. ANA-18	2257	1874	1413	2238	1104	1439	805	2021	2238	2337	2906	2125	2421	1990	2255	2084	2462	2539	3333	843	1006	1143	1277	948	1003	1834	1894	1618	1605	1754	1177	1590	3310	3450	1343	1170	1622	1916	2164	2907
k__Bacteria; p__Proteobacteria; c__Betaproteobacteria; o__Burkholderiales; f__Burkholderiaceae; g__Burkholderia; s__Burkholderia sordidicola; 15724; GQ181054.1 gg_id:582478 Burkholderia sordidicola str. BLN14	k__Bacteria	p__Proteobacteria	c__Betaproteobacteria	o__Burkholderiales	f__Burkholderiaceae	g__Burkholderia	s__Burkholderia sordidicola	15724	GQ181054.1 gg_id:582478 Burkholderia sordidicola str. BLN14	3240	3446	3291	3939	3854	4193	4598	4452	3923	4705	4932	4712	4518	4129	2061	3920	4547	4756	4976	3350	3571	3859	3556	4230	3269	4207	4137	3818	4530	4627	4904	3672	5077	5096	3249	3131	3479	3610	3685	3997
k__Bacteria; p__Proteobacteria; c__Betaproteobacteria; o__Burkholderiales; f__Burkholderiaceae; g__Burkholderia; s__Burkholderia sordidicola; 15727; DQ256491.1 gg_id:144381 Burkholderia sordidicola Jm120	k__Bacteria	p__Proteobacteria	c__Betaproteobacteria	o__Burkholderiales	f__Burkholderiaceae	g__Burkholderia	s__Burkholderia sordidicola	15727	DQ256491.1 gg_id:144381 Burkholderia sordidicola Jm120	2847	2562	2542	2875	1590	2591	2572	2887	2920	2903	2599	2997	3139	2871	2768	2865	2799	2966	3244	3299	2413	2920	2877	2843	3099	2445	2501	2102	2062	2565	2391	2952	3107	3370	2432	2698	2856	2861	2752	3044
k__Bacteria; p__Proteobacteria; c__Betaproteobacteria; o__Burkholderiales; f__Burkholderiaceae; g__Burkholderia; s__unclassified; 14408; EU477825.1 gg_id:271151 and validation prototype -based taxonomic microarray members genus Burkholderia cadmium-treated forest soil microcosm clone L20-K3	k__Bacteria	p__Proteobacteria	c__Betaproteobacteria	o__Burkholderiales	f__Burkholderiaceae	g__Burkholderia	s__unclassified	14408	EU477825.1 gg_id:271151 and validation prototype -based taxonomic microarray members genus Burkholderia cadmium-treated forest soil microcosm clone L20-K3	2648	2761	2837	3554	4530	4535	4568	3247	3940	3692	2590	3061	2962	3504	4066	3300	4447	4159	4299	2148	1997	2585	2851	3148	2863	3619	3061	3064	2757	2978	2884	1629	2271	2169	2135	2700	2330	2695	2811	2643
k__Bacteria; p__Proteobacteria; c__Betaproteobacteria; o__Burkholderiales; f__Burkholderiaceae; g__Burkholderia; s__unclassified; 14625; Y17052.1 gg_id:7228 Burkholderia glathei str. ATCC 29195T; LMG 14190T	k__Bacteria	p__Proteobacteria	c__Betaproteobacteria	o__Burkholderiales	f__Burkholderiaceae	g__Burkholderia	s__unclassified	14625	Y17052.1 gg_id:7228 Burkholderia glathei str. ATCC 29195T	4443	4745	4504	4910	3640	4468	4215	3575	4260	3901	3961	4117	4681	4160	4518	4691	4951	4918	4911	2413	2921	3070	2735	2416	2947	4474	4386	4340	4352	3384	3608	627	2141	2958	2477	3047	2942	3637	3973	3635
k__Bacteria; p__Proteobacteria; c__Betaproteobacteria; o__Burkholderiales; f__Burkholderiaceae; g__Cupriavidus; s__unclassified; 14600; AY860242.1 gg_id:111723 Cupriavidus respiraculi str. AU4630	k__Bacteria	p__Proteobacteria	c__Betaproteobacteria	o__Burkholderiales	f__Burkholderiaceae	g__Cupriavidus	s__unclassified	14600	AY860242.1 gg_id:111723 Cupriavidus respiraculi str. AU4630	2715	3244	2893	2514	1160	806	1212	4002	3253	4336	3509	3417	3867	3699	2387	3422	524	604	1731	4203	4849	4908	3612	1970	3611	2074	2876	2956	4652	4131	4957	4292	1069	2154	4787	3087	4148	3705	4228	3427
k__Bacteria; p__Proteobacteria; c__Betaproteobacteria; o__Burkholderiales; f__Burkholderiaceae; g__Pandoraea; s__unclassified; 14477; DQ837222.1 gg_id:255307 Archaeal and pristine National Park Spain Donana coastal aquifer clone 49S1_1B_3	k__Bacteria	p__Proteobacteria	c__Betaproteobacteria	o__Burkholderiales	f__Burkholderiaceae	g__Pandoraea	s__unclassified	14477	DQ837222.1 gg_id:255307 Archaeal and pristine National Park Spain Donana coastal aquifer clone 49S1_1B_3	2818	2367	2536	3036	2735	3116	3976	3195	3475	3029	3310	3429	2975	3434	3753	3573	3712	4387	4269	2150	2693	3177	3208	3093	2988	3107	2948	2973	2695	3265	2842	2109	2815	3027	3163	3337	3027	3122	2954	3127
k__Bacteria; p__Proteobacteria; c__Betaproteobacteria; o__Burkholderiales; f__Burkholderiaceae; g__Pandoraea; s__unclassified; 14545; AM921627.1 gg_id:238898 Pandoraea sputorum PhyCEm-128	k__Bacteria	p__Proteobacteria	c__Betaproteobacteria	o__Burkholderiales	f__Burkholderiaceae	g__Pandoraea	s__unclassified	14545	AM921627.1 gg_id:238898 Pandoraea sputorum PhyCEm-128	4992	4975	4976	4911	5042	5138	4861	4749	4346	4113	4345	4533	4468	4617	5169	4888	5385	5446	5436	3881	3172	3534	4516	3510	4507	4745	4693	4681	4925	5050	5052	2674	5276	5221	4174	4094	4505	4690	4168	4569
k__Bacteria; p__Proteobacteria; c__Betaproteobacteria; o__Burkholderiales; f__Burkholderiaceae; g__Ralstonia; s__unclassified; 15425; FJ821603.1 gg_id:563550 Ralstonia sp. str. TPS8	k__Bacteria	p__Proteobacteria	c__Betaproteobacteria	o__Burkholderiales	f__Burkholderiaceae	g__Ralstonia	s__unclassified	15425	FJ821603.1 gg_id:563550 Ralstonia sp. str. TPS8	2641	2191	1885	1959	2205	1954	1722	1250	1857	1301	2181	1653	2179	1461	1681	1915	2892	3287	3301	826	963	907	808	691	1166	1720	2225	2033	1980	2154	1614	1003	3575	3492	675	723	742	2015	2107	2211
k__Bacteria; p__Proteobacteria; c__Betaproteobacteria; o__Burkholderiales; f__Burkholderiaceae; g__unclassified; s__unclassified; 14349; EU234261.1 gg_id:236043 river and un techniques downstream Wang Yang River receiving penicillin G production wastewater clone C46	k__Bacteria	p__Proteobacteria	c__Betaproteobacteria	o__Burkholderiales	f__Burkholderiaceae	g__unclassified	s__unclassified	14349	EU234261.1 gg_id:236043 river and un techniques downstream Wang Yang River receiving penicillin G production wastewater clone C46	1747	1355	1382	2086	1511	1777	2575	1210	1619	1238	2728	1927	2912	1465	2004	2221	930	732	957	1124	279	1856	225	147	164	1381	2742	2440	1171	1083	762	392	2706	3418	238	159	237	1961	2677	1411
k__Bacteria; p__Proteobacteria; c__Betaproteobacteria; o__Burkholderiales; f__Burkholderiaceae; g__unclassified; s__unclassified; 15464; FJ612382.1 gg_id:567560 and Biogeochemistry Dongping Lake Ecosystems lake water clone DP10.3.32	k__Bacteria	p__Proteobacteria	c__Betaproteobacteria	o__Burkholderiales	f__Burkholderiaceae	g__unclassified	s__unclassified	15464	FJ612382.1 gg_id:567560 and Biogeochemistry Dongping Lake Ecosystems lake water clone DP10.3.32	3556	3539	3871	4619	2381	2974	2809	3289	3291	2957	2241	4345	4416	4100	3936	4764	2815	3847	3025	1582	1622	1942	5256	5108	5237	4170	4277	4175	2175	2929	2480	673	450	1188	5311	4707	4191	4434	4542	4764
k__Bacteria; p__Chloroflexi; c__Caldilineae; o__Caldilineales; f__Caldilineaceae; g__Caldilinea; s__unclassified; 52167; CU920994.1 gg_id:534526 Towards definition core microorganisms involved digestion mesophilic anaerobic digester which treats municipal wastewater sludge clone	k__Bacteria	p__Chloroflexi	c__Caldilineae	o__Caldilineales	f__Caldilineaceae	g__Caldilinea	s__unclassified	52167	CU920994.1 gg_id:534526 Towards definition core microorganisms involved digestion mesophilic anaerobic digester which treats municipal wastewater sludge clone	5124	4925	5197	5160	4710	4743	5103	5182	5351	5212	5232	5241	5161	5308	5321	5001	4182	4032	3989	5198	5223	5304	5086	5372	5354	5222	5215	4886	4453	3991	3563	5194	4951	4987	5276	5316	5189	5198	5257	5232
k__Bacteria; p__Chloroflexi; c__Caldilineae; o__Caldilineales; f__Caldilineaceae; g__Caldilinea; s__unclassified; 52279; EU134006.1 gg_id:245129 tallgrass prarie soil clone FFCH5499	k__Bacteria	p__Chloroflexi	c__Caldilineae	o__Caldilineales	f__Caldilineaceae	g__Caldilinea	s__unclassified	52279	EU134006.1 gg_id:245129 tallgrass prarie soil clone FFCH5499	112	55	110	79	18	23	14	46	70	86	125	142	71	101	104	77	21	46	30	103	204	284	2324	2009	1952	157	127	186	90	202	169	116	68	100	2401	1021	516	345	771	1186
k__Bacteria; p__Chloroflexi; c__Caldilineae; o__Caldilineales; f__Caldilineaceae; g__Caldilinea; s__unclassified; 52287; AJ504591.1 gg_id:62551 sewage sludge clone	k__Bacteria	p__Chloroflexi	c__Caldilineae	o__Caldilineales	f__Caldilineaceae	g__Caldilinea	s__unclassified	52287	AJ504591.1 gg_id:62551 sewage sludge clone	2635	2431	2675	2395	2084	2931	2425	2352	2149	2980	2280	2294	2000	2111	2185	2343	2272	2228	2316	2725	3014	2528	2416	2861	2491	3177	2606	2254	2723	2473	2797	3128	2716	2952	3898	3248	3127	2652	2648	2815
k__Bacteria; p__Chloroflexi; c__Caldilineae; o__Caldilineales; f__Caldilineaceae; g__Caldilinea; s__unclassified; 52322; FJ203486.1 gg_id:314568 and White Plague Disease-Induced Changes Caribbean Coral Montastraea faveolata healthy tissue clone SHFH544	k__Bacteria	p__Chloroflexi	c__Caldilineae	o__Caldilineales	f__Caldilineaceae	g__Caldilinea	s__unclassified	52322	FJ203486.1 gg_id:314568 and White Plague Disease-Induced Changes Caribbean Coral Montastraea faveolata healthy tissue clone SHFH544	4659	4682	5082	4894	4497	3876	3998	4981	5056	4310	4198	4348	4259	4998	5062	4607	4046	3167	2648	4839	4859	4801	5061	5006	5142	4837	4714	4822	4408	2935	2641	4922	4641	4603	5172	5140	5230	4963	5033	4876
k__Bacteria; p__Chloroflexi; c__Caldilineae; o__Caldilineales; f__Caldilineaceae; g__SJA-15; s__unclassified; 58304; AB426235.1 gg_id:263961 -situ identification study benzene-degrading s under methanogenic condition anaerobic benzene degrading enrichment which was d lotus field soil clone mbI-b53	k__Bacteria	p__Chloroflexi	c__Caldilineae	o__Caldilineales	f__Caldilineaceae	g__SJA-15	s__unclassified	58304	AB426235.1 gg_id:263961 -situ identification study benzene-degrading s under methanogenic condition anaerobic benzene degrading enrichment which was d lotus field soil clone mbI-b53	495	529	638	1071	320	205	426	799	841	1121	1441	993	1296	656	712	552	910	852	803	1176	1172	1118	1449	1110	972	443	784	943	1119	537	932	936	299	763	1369	1599	1138	1092	803	808
k__Bacteria; p__Chloroflexi; c__Caldilineae; o__Caldilineales; f__Caldilineaceae; g__unclassified; s__unclassified; 52043; FJ529287.1 gg_id:551159 Evidence vertical transmission symbionts adult embryo Caribbean sponge Svenzea zeai Chloroflexi clone A68	k__Bacteria	p__Chloroflexi	c__Caldilineae	o__Caldilineales	f__Caldilineaceae	g__unclassified	s__unclassified	52043	FJ529287.1 gg_id:551159 Evidence vertical transmission symbionts adult embryo Caribbean sponge Svenzea zeai Chloroflexi clone A68	5010	4898	5034	5306	4192	4183	4439	5003	5077	5069	5047	4902	4929	5050	5106	4898	4711	4273	4392	5162	5249	5197	5240	5281	5172	5293	5188	5296	4688	4329	4285	5122	4993	4932	5136	5029	5355	5217	5228	5123
k__Bacteria; p__Chloroflexi; c__Caldilineae; o__Caldilineales; f__Caldilineaceae; g__unclassified; s__unclassified; 52728; FN396715.1 gg_id:556929 constant flux thermophilic cold seabed Arctic marine surface sediment clone s5_8_III_18	k__Bacteria	p__Chloroflexi	c__Caldilineae	o__Caldilineales	f__Caldilineaceae	g__unclassified	s__unclassified	52728	FN396715.1 gg_id:556929 constant flux thermophilic cold seabed Arctic marine surface sediment clone s5_8_III_18	1089	868	1092	1137	500	585	534	743	968	723	1238	1306	1042	921	946	1743	553	402	755	515	665	822	1054	955	716	958	1252	1672	395	364	380	417	1337	1160	678	995	675	1914	1772	2083
k__Bacteria; p__Chloroflexi; c__Caldilineae; o__Caldilineales; f__Caldilineaceae; g__unclassified; s__unclassified; 52774; GU118628.1 gg_id:585994 Threatened Corals Provide Microbial Habitats clone Mfav_O03	k__Bacteria	p__Chloroflexi	c__Caldilineae	o__Caldilineales	f__Caldilineaceae	g__unclassified	s__unclassified	52774	GU118628.1 gg_id:585994 Threatened Corals Provide Microbial Habitats clone Mfav_O03	3457	2769	3585	4099	3323	3928	4058	3873	4255	4525	4441	3973	3880	3691	4215	3392	4265	3419	3582	4701	4838	4916	4075	4489	4073	4129	3985	4394	4474	3773	3415	5020	4293	4239	4363	4297	4801	4318	4446	4198
k__Bacteria; p__Chloroflexi; c__Caldilineae; o__Caldilineales; f__Caldilineaceae; g__unclassified; s__unclassified; 52792; FM253593.1 gg_id:352787 Rock gold mine unusually microbial biofilm clone D04-1	k__Bacteria	p__Chloroflexi	c__Caldilineae	o__Caldilineales	f__Caldilineaceae	g__unclassified	s__unclassified	52792	FM253593.1 gg_id:352787 Rock gold mine unusually microbial biofilm clone D04-1	4577	4636	4833	4560	4648	4510	5146	4790	4801	4735	4911	5005	4976	4644	4612	4797	4770	4597	4907	3790	4272	4250	4566	4292	4422	4554	4472	4506	4151	4447	4790	3291	5142	5212	4276	4572	3919	4515	4616	4753
k__Bacteria; p__Chloroflexi; c__Caldilineae; o__Caldilineales; f__Caldilineaceae; g__unclassified; s__unclassified; 52898; AF419664.1 gg_id:69877 Guaymas Basin hydrothermal sediment clone a2b042	k__Bacteria	p__Chloroflexi	c__Caldilineae	o__Caldilineales	f__Caldilineaceae	g__unclassified	s__unclassified	52898	AF419664.1 gg_id:69877 Guaymas Basin hydrothermal sediment clone a2b042	1882	2036	1835	2798	1213	1109	1181	2851	1517	2317	2712	3007	2742	3068	1555	3028	300	376	388	1698	1650	2085	1904	1863	1967	3074	3432	3040	251	425	388	1268	1165	1099	3284	1865	1834	3511	3749	3347
k__Bacteria; p__Proteobacteria; c__Epsilonproteobacteria; o__Campylobacterales; f__Campylobacteraceae; g__Arcobacter; s__unclassified; 54039; GQ348908.1 gg_id:558608 Metagenome versatile chemolithoautotroph expanding oceanic dead zones Saanich Inlet 100 m depth clone SHAG489	k__Bacteria	p__Proteobacteria	c__Epsilonproteobacteria	o__Campylobacterales	f__Campylobacteraceae	g__Arcobacter	s__unclassified	54039	GQ348908.1 gg_id:558608 Metagenome versatile chemolithoautotroph expanding oceanic dead zones Saanich Inlet 100 m depth clone SHAG489	4809	4996	4624	4785	4866	3993	3748	5141	5161	5342	5028	5056	5120	5306	5088	5172	4829	3936	4262	5062	5033	5221	4857	5314	4899	5133	5196	5024	5239	5080	5429	4840	4953	5008	4491	4622	4551	4936	4859	5051
k__Bacteria; p__Proteobacteria; c__Epsilonproteobacteria; o__Campylobacterales; f__Campylobacteraceae; g__Arcobacter; s__unclassified; 54165; AF513455.1 gg_id:60384 Arcobacter sp. str. LA31B	k__Bacteria	p__Proteobacteria	c__Epsilonproteobacteria	o__Campylobacterales	f__Campylobacteraceae	g__Arcobacter	s__unclassified	54165	AF513455.1 gg_id:60384 Arcobacter sp. str. LA31B	64	35	51	111	2579	2186	404	538	308	1216	241	291	109	301	133	139	510	871	396	528	824	869	423	1399	1732	311	136	200	947	518	1037	529	2773	1332	224	175	263	1464	973	888
k__Bacteria; p__Proteobacteria; c__Epsilonproteobacteria; o__Campylobacterales; f__Campylobacteraceae; g__Arcobacter; s__unclassified; 54237; AB013832.1 gg_id:11163 NB1-k clone NB1-k	k__Bacteria	p__Proteobacteria	c__Epsilonproteobacteria	o__Campylobacterales	f__Campylobacteraceae	g__Arcobacter	s__unclassified	54237	AB013832.1 gg_id:11163 NB1-k clone NB1-k	197	204	315	222	828	1152	560	811	755	205	493	231	138	210	125	89	342	631	507	4206	1909	2013	347	599	534	102	207	169	211	222	364	2677	4488	2950	150	295	114	206	210	250
k__Bacteria; p__Proteobacteria; c__Epsilonproteobacteria; o__Campylobacterales; f__Campylobacteraceae; g__Arcobacter; s__unclassified; 54264; EU052247.1 gg_id:248438 degradation kinetics and current efficiency cells supplied anode microbial fuel cell fed marine plankton clone OMEGA_pl_cont_7_B03	k__Bacteria	p__Proteobacteria	c__Epsilonproteobacteria	o__Campylobacterales	f__Campylobacteraceae	g__Arcobacter	s__unclassified	54264	EU052247.1 gg_id:248438 degradation kinetics and current efficiency cells supplied anode microbial fuel cell fed marine plankton clone OMEGA_pl_cont_7_B03	68	99	329	118	91	376	26	739	673	801	61	119	83	249	322	116	53	98	52	4643	4700	4116	821	2927	831	139	117	116	94	113	321	1495	5256	3612	83	143	103	200	222	111
k__Bacteria; p__Proteobacteria; c__Epsilonproteobacteria; o__Campylobacterales; f__Campylobacteraceae; g__Arcobacter; s__unclassified; 54407; AJ607391.1 gg_id:102614 Arcobacter cibarius str. LMG 21996	k__Bacteria	p__Proteobacteria	c__Epsilonproteobacteria	o__Campylobacterales	f__Campylobacteraceae	g__Arcobacter	s__unclassified	54407	AJ607391.1 gg_id:102614 Arcobacter cibarius str. LMG 21996	1345	1238	1737	2082	1761	2620	1480	3325	3621	3025	1848	1231	1540	2257	2618	1675	589	699	2326	4695	5082	4552	3650	3412	3865	1236	1722	1435	2431	2848	2727	4172	4710	4164	3718	3695	3513	1771	1984	1768
k__Bacteria; p__Proteobacteria; c__Epsilonproteobacteria; o__Campylobacterales; f__Campylobacteraceae; g__Arcobacter; s__unclassified; 54522; FJ403064.1 gg_id:357886 Disease- changes healthy and diseased colonies Caribbean coral Montastrea faveolata Arcobacter clone MD2.15	k__Bacteria	p__Proteobacteria	c__Epsilonproteobacteria	o__Campylobacterales	f__Campylobacteraceae	g__Arcobacter	s__unclassified	54522	FJ403064.1 gg_id:357886 Disease- changes healthy and diseased colonies Caribbean coral Montastrea faveolata Arcobacter clone MD2.15	804	826	2019	1555	2090	1737	1785	3160	2951	3251	1474	1164	1144	2590	1975	1182	1009	840	371	4814	4863	4611	3232	3919	3032	1108	1200	1068	1018	1438	1000	3975	5347	4464	2411	2409	2246	1310	1759	1341
k__Bacteria; p__Proteobacteria; c__Epsilonproteobacteria; o__Campylobacterales; f__Campylobacteraceae; g__Arcobacter; s__unclassified; 54525; EF123613.1 gg_id:239833 Microbial disease microbial mats on Siderastrea siderea three regions wider Caribbean black band diseased (BBD) coral tissues clone UNFR_57f	k__Bacteria	p__Proteobacteria	c__Epsilonproteobacteria	o__Campylobacterales	f__Campylobacteraceae	g__Arcobacter	s__unclassified	54525	EF123613.1 gg_id:239833 Microbial disease microbial mats on Siderastrea siderea three regions wider Caribbean black band diseased (BBD) coral tissues clone UNFR_57f	4102	4089	3931	4674	4426	4221	3703	4362	4805	4296	3723	4067	2981	4002	4152	3636	3428	4372	5070	5075	5148	5427	5039	4984	5000	4233	4223	4184	4362	4832	4996	4885	5399	4828	4849	4821	4628	4245	4554	4154
k__Bacteria; p__Proteobacteria; c__Epsilonproteobacteria; o__Campylobacterales; f__Campylobacteraceae; g__Arcobacter; s__unclassified; 54546; AY570641.1 gg_id:108516 biodegraded Canadian oil reservoir clone PL-8D4	k__Bacteria	p__Proteobacteria	c__Epsilonproteobacteria	o__Campylobacterales	f__Campylobacteraceae	g__Arcobacter	s__unclassified	54546	AY570641.1 gg_id:108516 biodegraded Canadian oil reservoir clone PL-8D4	4	3	11	5	14	13	32	303	142	62	1	4	4	10	84	1	18	4	7	351	379	309	112	345	270	2	2	5	13	9	10	293	119	101	71	74	42	3	6	3
k__Bacteria; p__Proteobacteria; c__Epsilonproteobacteria; o__Campylobacterales; f__Campylobacteraceae; g__Arcobacter; s__unclassified; 54627; EU050947.1 gg_id:255076 libraries sediment Kings Bay Svalbard Arctic clone SS1_B_02_37	k__Bacteria	p__Proteobacteria	c__Epsilonproteobacteria	o__Campylobacterales	f__Campylobacteraceae	g__Arcobacter	s__unclassified	54627	EU050947.1 gg_id:255076 libraries sediment Kings Bay Svalbard Arctic clone SS1_B_02_37	405	308	729	561	565	983	506	2113	1639	2187	22	529	623	1561	792	667	478	1308	718	4450	4599	4404	1509	3867	2176	620	505	469	1250	1629	1399	3132	5175	4513	1121	1297	851	643	548	482
k__Bacteria; p__Proteobacteria; c__Epsilonproteobacteria; o__Campylobacterales; f__Campylobacteraceae; g__Arcobacter; s__unclassified; 54637; DQ357825.1 gg_id:150082 Marine Hatchery: Balance Between Pathogenic and Potentially Probiotic Strains adult oyster mantle clone 465.4	k__Bacteria	p__Proteobacteria	c__Epsilonproteobacteria	o__Campylobacterales	f__Campylobacteraceae	g__Arcobacter	s__unclassified	54637	DQ357825.1 gg_id:150082 Marine Hatchery: Balance Between Pathogenic and Potentially Probiotic Strains adult oyster mantle clone 465.4	3548	3186	3418	3665	3635	2585	1068	4583	4230	4757	2226	2364	1944	3805	3436	3200	1574	1584	907	5306	5287	5160	4754	4859	4415	2721	2946	2643	3602	3190	3626	4654	4873	4649	3903	4127	3845	3027	2707	3264
k__Bacteria; p__Proteobacteria; c__Epsilonproteobacteria; o__Campylobacterales; f__Campylobacteraceae; g__Arcobacter; s__unclassified; 54644; DQ676433.1 gg_id:224791 Archaeal sediment and plankton freshwater pond suboxic freshwater-pond clone MVP-11	k__Bacteria	p__Proteobacteria	c__Epsilonproteobacteria	o__Campylobacterales	f__Campylobacteraceae	g__Arcobacter	s__unclassified	54644	DQ676433.1 gg_id:224791 Archaeal sediment and plankton freshwater pond suboxic freshwater-pond clone MVP-11	3344	3834	4220	4282	1839	2138	2600	4462	4468	4111	3429	3211	3235	5080	4496	3017	1047	967	885	3987	4067	4000	4359	3147	3956	5070	3315	4625	2073	2272	1580	4288	3013	2739	3746	3322	4031	4037	3876	3912
k__Bacteria; p__Proteobacteria; c__Epsilonproteobacteria; o__Campylobacterales; f__Campylobacteraceae; g__Arcobacter; s__unclassified; 54663; AB030594.1 gg_id:50542 groundwater clone 1021	k__Bacteria	p__Proteobacteria	c__Epsilonproteobacteria	o__Campylobacterales	f__Campylobacteraceae	g__Arcobacter	s__unclassified	54663	AB030594.1 gg_id:50542 groundwater clone 1021	4341	3647	4371	4596	4544	4032	3174	4900	5160	4885	3608	4087	3959	5087	5194	4306	2864	2362	3686	5313	5332	5319	5139	5137	5393	4751	4034	4444	3616	4379	3978	5261	5076	4498	4986	5078	4737	4606	4256	4349
k__Bacteria; p__Proteobacteria; c__Epsilonproteobacteria; o__Campylobacterales; f__Campylobacteraceae; g__Arcobacter; s__unclassified; 54749; FJ660508.1 gg_id:561979 Correlation functional stability and dynamics full-scale wastewater treatment plant activated sludge clone B18	k__Bacteria	p__Proteobacteria	c__Epsilonproteobacteria	o__Campylobacterales	f__Campylobacteraceae	g__Arcobacter	s__unclassified	54749	FJ660508.1 gg_id:561979 Correlation functional stability and dynamics full-scale wastewater treatment plant activated sludge clone B18	2013	2256	2286	2611	1698	2946	1339	3224	3634	2985	1996	1534	2222	2839	3389	2107	555	913	1007	4760	4921	4409	3103	2846	3900	2036	1407	1829	1951	1814	2078	3923	3957	3905	3383	3198	3634	2029	2567	2080
k__Bacteria; p__Proteobacteria; c__Epsilonproteobacteria; o__Campylobacterales; f__Campylobacteraceae; g__Arcobacter; s__unclassified; 54759; GU061298.1 gg_id:560130 Evaluation culturing methods cultivate previously Yel Sea intertidal beach seawater 20 m depth clone 20m-48	k__Bacteria	p__Proteobacteria	c__Epsilonproteobacteria	o__Campylobacterales	f__Campylobacteraceae	g__Arcobacter	s__unclassified	54759	GU061298.1 gg_id:560130 Evaluation culturing methods cultivate previously Yel Sea intertidal beach seawater 20 m depth clone 20m-48	1580	1850	2086	2018	2798	3125	3353	3069	4586	3971	2221	3275	3685	3764	3835	2695	2584	4395	3462	4097	3742	4376	3553	4710	4125	3975	2464	2074	3088	3674	4233	4247	5065	4733	3331	3398	2349	3473	3291	3438
k__Bacteria; p__Proteobacteria; c__Epsilonproteobacteria; o__Campylobacterales; f__Campylobacteraceae; g__Arcobacter; s__unclassified; 54792; EF031092.1 gg_id:186810 Prokaryotic Tirez La Macha Spain endorheic hypersaline atalasohaline lake clone SalB35	k__Bacteria	p__Proteobacteria	c__Epsilonproteobacteria	o__Campylobacterales	f__Campylobacteraceae	g__Arcobacter	s__unclassified	54792	EF031092.1 gg_id:186810 Prokaryotic Tirez La Macha Spain endorheic hypersaline atalasohaline lake clone SalB35	602	851	918	1232	4519	4021	3368	501	2475	2386	1142	1136	931	1511	1757	936	1249	676	1809	1755	2204	2169	1840	3031	3410	1584	1341	1907	3085	1392	1204	2383	3369	2904	1445	1971	1674	1989	1699	1639
k__Bacteria; p__Proteobacteria; c__Epsilonproteobacteria; o__Campylobacterales; f__Campylobacteraceae; g__Arcobacter; s__unclassified; 54797; AY697901.1 gg_id:105639 Antarctica clone F3C43	k__Bacteria	p__Proteobacteria	c__Epsilonproteobacteria	o__Campylobacterales	f__Campylobacteraceae	g__Arcobacter	s__unclassified	54797	AY697901.1 gg_id:105639 Antarctica clone F3C43	26	26	31	33	31	47	30	12	112	106	28	15	8	41	20	12	51	27	43	1401	1677	2000	95	146	75	11	14	16	28	35	38	1599	3894	2118	89	63	38	21	22	25
k__Bacteria; p__Proteobacteria; c__Epsilonproteobacteria; o__Campylobacterales; f__Campylobacteraceae; g__Arcobacter; s__unclassified; 54819; FJ203095.1 gg_id:346863 and White Plague Disease-Induced Changes Caribbean Coral Montastraea faveolata diseased tissue clone SHFG493	k__Bacteria	p__Proteobacteria	c__Epsilonproteobacteria	o__Campylobacterales	f__Campylobacteraceae	g__Arcobacter	s__unclassified	54819	FJ203095.1 gg_id:346863 and White Plague Disease-Induced Changes Caribbean Coral Montastraea faveolata diseased tissue clone SHFG493	1134	1140	1526	1098	3099	561	3977	3424	2835	3897	3454	2774	2635	2468	1752	2629	2308	3398	3673	3839	4057	4143	2442	3368	2675	1660	1821	1419	2482	2570	2919	3207	4898	4176	1921	2047	1869	2051	1935	1827
k__Bacteria; p__Proteobacteria; c__Epsilonproteobacteria; o__Campylobacterales; f__Campylobacteraceae; g__Arcobacter; s__unclassified; 54838; EU236320.1 gg_id:292623 Haliclona gellius: sponge and symbionts 13 m depth Pacific Ocean clone Hg1bF7	k__Bacteria	p__Proteobacteria	c__Epsilonproteobacteria	o__Campylobacterales	f__Campylobacteraceae	g__Arcobacter	s__unclassified	54838	EU236320.1 gg_id:292623 Haliclona gellius: sponge and symbionts 13 m depth Pacific Ocean clone Hg1bF7	1838	764	1846	1703	1286	1756	1473	2532	3730	2639	1025	1056	1391	2616	3349	760	681	1097	658	4617	4341	4538	2974	4190	2977	2653	1254	1863	917	1020	1278	4193	4664	3459	2818	3028	2774	1657	1654	1790
k__Bacteria; p__Proteobacteria; c__Epsilonproteobacteria; o__Campylobacterales; f__Campylobacteraceae; g__Arcobacter; s__unclassified; 54864; AJ810558.1 gg_id:105006 superficial sediments clone	k__Bacteria	p__Proteobacteria	c__Epsilonproteobacteria	o__Campylobacterales	f__Campylobacteraceae	g__Arcobacter	s__unclassified	54864	AJ810558.1 gg_id:105006 superficial sediments clone	944	865	1707	1416	613	828	724	2266	2886	3724	466	1466	1425	2906	2994	1905	436	868	739	5310	5339	5125	3211	4958	4543	2815	1998	1536	1465	1630	1949	4609	5269	4557	2951	3310	2412	2931	2780	2738
k__Bacteria; p__Proteobacteria; c__Epsilonproteobacteria; o__Campylobacterales; f__Campylobacteraceae; g__Arcobacter; s__unclassified; 54870; DQ464340.1 gg_id:158050 Arcobacter butzleri str. 520H-2004	k__Bacteria	p__Proteobacteria	c__Epsilonproteobacteria	o__Campylobacterales	f__Campylobacteraceae	g__Arcobacter	s__unclassified	54870	DQ464340.1 gg_id:158050 Arcobacter butzleri str. 520H-2004	2265	2780	2221	2415	4439	3710	4193	4205	3463	4425	4516	4387	4235	3122	2232	2544	3956	4322	4361	5123	5201	5192	3860	5075	3852	2596	3307	2462	3877	4392	4653	3654	5117	3331	2564	3111	2730	2651	2733	3091
k__Bacteria; p__Proteobacteria; c__Epsilonproteobacteria; o__Campylobacterales; f__Campylobacteraceae; g__Arcobacter; s__unclassified; 54884; AB013833.1 gg_id:11181 NB1-l clone NB1-l	k__Bacteria	p__Proteobacteria	c__Epsilonproteobacteria	o__Campylobacterales	f__Campylobacteraceae	g__Arcobacter	s__unclassified	54884	AB013833.1 gg_id:11181 NB1-l clone NB1-l	1125	1705	2024	2430	2032	2868	3567	1582	2256	2977	1591	1843	1626	4111	2146	1349	3931	2791	3312	1967	2226	2448	2216	2281	2287	2803	1767	1484	2803	3294	2894	1877	3506	2481	2557	2282	3061	1713	1817	1852
k__Bacteria; p__Proteobacteria; c__Epsilonproteobacteria; o__Campylobacterales; f__Campylobacteraceae; g__Arcobacter; s__unclassified; 54899; GQ349268.1 gg_id:581309 Metagenome versatile chemolithoautotroph expanding oceanic dead zones Saanich Inlet 120 m depth clone SHAN674	k__Bacteria	p__Proteobacteria	c__Epsilonproteobacteria	o__Campylobacterales	f__Campylobacteraceae	g__Arcobacter	s__unclassified	54899	GQ349268.1 gg_id:581309 Metagenome versatile chemolithoautotroph expanding oceanic dead zones Saanich Inlet 120 m depth clone SHAN674	1621	2198	1951	2266	3216	334	4980	4635	3568	4712	4973	4745	4154	4107	4020	2934	2312	3126	2910	4172	4455	4574	3383	4454	3548	2052	2609	2263	2708	3452	2903	4127	5026	4989	2776	3033	2812	2447	2156	2514
k__Bacteria; p__Proteobacteria; c__Epsilonproteobacteria; o__Campylobacterales; f__Campylobacteraceae; g__Campylobacter; s__unclassified; 54016; GQ167658.1 gg_id:586732 Campylobacter upsaliensis str. RM3195	k__Bacteria	p__Proteobacteria	c__Epsilonproteobacteria	o__Campylobacterales	f__Campylobacteraceae	g__Campylobacter	s__unclassified	54016	GQ167658.1 gg_id:586732 Campylobacter upsaliensis str. RM3195	4640	4903	4981	4844	3835	2676	2768	5039	4882	4066	5139	4936	5008	4727	4694	4847	644	829	1153	5175	5328	5198	5428	4829	5131	4112	5041	4877	319	348	227	5212	4623	4262	4500	4851	4328	4022	3892	4159
k__Bacteria; p__Proteobacteria; c__Epsilonproteobacteria; o__Campylobacterales; f__Campylobacteraceae; g__Sulfurospirillum; s__unclassified; 54547; AY548994.2 gg_id:103740 marine bone clone boneC3F4	k__Bacteria	p__Proteobacteria	c__Epsilonproteobacteria	o__Campylobacterales	f__Campylobacteraceae	g__Sulfurospirillum	s__unclassified	54547	AY548994.2 gg_id:103740 marine bone clone boneC3F4	953	908	1533	2442	1687	1219	2648	2309	4940	2340	2682	2555	2369	2352	2516	1437	602	770	709	5478	4314	5459	5420	3597	5074	2997	1728	1268	435	752	897	5536	4892	5121	4657	2345	3882	2151	2023	1925
k__Bacteria; p__Proteobacteria; c__Epsilonproteobacteria; o__Campylobacterales; f__Campylobacteraceae; g__Sulfurospirillum; s__unclassified; 54655; AY548973.1 gg_id:102465 marine bone clone boneC15D1	k__Bacteria	p__Proteobacteria	c__Epsilonproteobacteria	o__Campylobacterales	f__Campylobacteraceae	g__Sulfurospirillum	s__unclassified	54655	AY548973.1 gg_id:102465 marine bone clone boneC15D1	1709	777	1489	2194	2261	1976	2552	4138	4500	4043	1021	1147	813	3943	4748	1508	1225	1069	861	5262	4258	5313	4368	4556	4460	2188	732	1141	1263	1319	1201	5215	4062	3479	4339	3413	3965	1421	1182	1777
k__Bacteria; p__Proteobacteria; c__Epsilonproteobacteria; o__Campylobacterales; f__Campylobacteraceae; g__Sulfurospirillum; s__unclassified; 54852; DQ228579.1 gg_id:141569 and physiological significance attached microorganisms rock-hosted deep-sea carbonate hydrothermal chimney clone LC1149b70	k__Bacteria	p__Proteobacteria	c__Epsilonproteobacteria	o__Campylobacterales	f__Campylobacteraceae	g__Sulfurospirillum	s__unclassified	54852	DQ228579.1 gg_id:141569 and physiological significance attached microorganisms rock-hosted deep-sea carbonate hydrothermal chimney clone LC1149b70	50	47	433	1348	216	121	35	155	4738	70	42	28	27	2192	1033	9	92	81	92	5130	2683	4882	5262	1628	4305	2348	137	91	78	44	74	5439	4259	5102	3675	360	1645	435	48	119
k__Bacteria; p__Proteobacteria; c__Epsilonproteobacteria; o__Campylobacterales; f__Campylobacteraceae; g__Sulfurospirillum; s__unclassified; 54879; FJ792478.1 gg_id:534881 Unexpectedly archaeal species shift between rare and dominant over thousand year time scales carbonate chimney Lost City Hydrothermal Field clone SGYF760	k__Bacteria	p__Proteobacteria	c__Epsilonproteobacteria	o__Campylobacterales	f__Campylobacteraceae	g__Sulfurospirillum	s__unclassified	54879	FJ792478.1 gg_id:534881 Unexpectedly archaeal species shift between rare and dominant over thousand year time scales carbonate chimney Lost City Hydrothermal Field clone SGYF760	1694	2756	2243	1787	3397	2944	3092	4137	3344	4402	3571	3008	3340	3570	2140	2529	1603	2610	2197	4537	4160	4777	3615	3888	3353	1686	1855	1566	2395	3141	2817	4392	2688	2826	3132	3053	2646	1932	1803	1898
k__Bacteria; p__Proteobacteria; c__Epsilonproteobacteria; o__Campylobacterales; f__Campylobacteraceae; g__unclassified; s__unclassified; 54514; DQ925875.1 gg_id:244236 Microbes and Thermal Gradients Temperature Hydrothermal Chimneys hydrothermal vent chimneys Guaymas Basin clone 165B24	k__Bacteria	p__Proteobacteria	c__Epsilonproteobacteria	o__Campylobacterales	f__Campylobacteraceae	g__unclassified	s__unclassified	54514	DQ925875.1 gg_id:244236 Microbes and Thermal Gradients Temperature Hydrothermal Chimneys hydrothermal vent chimneys Guaymas Basin clone 165B24	2219	1467	1622	2873	4214	2462	2883	4382	4572	4087	2052	2162	2218	3382	4558	1762	2637	2173	2059	4939	5117	5101	4807	5089	5149	2209	2461	2226	1946	2085	1901	4911	5378	4833	4459	4194	3903	2226	2531	1754
k__Bacteria; p__Proteobacteria; c__Epsilonproteobacteria; o__Campylobacterales; f__Campylobacteraceae; g__unclassified; s__unclassified; 54573; FJ156092.1 gg_id:461508 Arcobacter mytili str. T234	k__Bacteria	p__Proteobacteria	c__Epsilonproteobacteria	o__Campylobacterales	f__Campylobacteraceae	g__unclassified	s__unclassified	54573	FJ156092.1 gg_id:461508 Arcobacter mytili str. T234	2109	1289	2171	3034	2656	1734	2035	4161	4836	3767	546	631	561	3792	4605	1101	1710	1674	2076	5312	5282	5153	5083	5240	4920	2702	970	2337	865	1267	907	4964	5406	4264	4495	4890	4348	870	881	1124
k__Bacteria; p__Proteobacteria; c__Epsilonproteobacteria; o__Campylobacterales; f__Campylobacteraceae; g__unclassified; s__unclassified; 54803; AJ441214.1 gg_id:106099 hydrothermal vent polychaete mucous clone P. palm C/A 39	k__Bacteria	p__Proteobacteria	c__Epsilonproteobacteria	o__Campylobacterales	f__Campylobacteraceae	g__unclassified	s__unclassified	54803	AJ441214.1 gg_id:106099 hydrothermal vent polychaete mucous clone P. palm C/A 39	56	43	46	56	40	19	18	13	27	29	14	22	12	52	29	31	76	53	70	245	126	663	84	110	78	56	22	30	61	54	36	471	80	138	142	98	136	41	58	38
k__Bacteria; p__Proteobacteria; c__Gammaproteobacteria; o__Cardiobacteriales; f__Cardiobacteriaceae; g__Cardiobacterium; s__Cardiobacterium valvarum; 3236; DQ645464.1 gg_id:160756 Cardiobacterium valvarum VA1941	k__Bacteria	p__Proteobacteria	c__Gammaproteobacteria	o__Cardiobacteriales	f__Cardiobacteriaceae	g__Cardiobacterium	s__Cardiobacterium valvarum	3236	DQ645464.1 gg_id:160756 Cardiobacterium valvarum VA1941	635	724	387	552	2889	3354	4261	1394	856	1699	2457	1990	1893	588	484	418	2142	2329	2694	1515	2014	2503	1758	2594	2032	611	562	787	1355	1815	1396	2663	2366	2203	834	1114	1511	723	724	733
k__Bacteria; p__Firmicutes; c__Bacilli; o__Lactobacillales; f__Carnobacteriaceae; g__Carnobacterium; s__Carnobacterium divergens; 72531; AY543021.1 gg_id:103243 Carnobacterium divergens MF 156	k__Bacteria	p__Firmicutes	c__Bacilli	o__Lactobacillales	f__Carnobacteriaceae	g__Carnobacterium	s__Carnobacterium divergens	72531	AY543021.1 gg_id:103243 Carnobacterium divergens MF 156	3459	3508	3177	2838	3399	3028	3819	4748	3535	4530	4556	3989	3831	3050	3074	2587	3827	3927	3959	3355	3729	3499	4670	4854	4365	2849	3059	3185	3379	2162	4491	3700	3734	4308	4013	4251	3968	4363	4057	4178
k__Bacteria; p__Firmicutes; c__Bacilli; o__Lactobacillales; f__Carnobacteriaceae; g__Carnobacterium; s__Carnobacterium maltaromaticum; 72752; GQ304938.1 gg_id:581552 Carnobacterium maltaromaticum str. MMF-30	k__Bacteria	p__Firmicutes	c__Bacilli	o__Lactobacillales	f__Carnobacteriaceae	g__Carnobacterium	s__Carnobacterium maltaromaticum	72752	GQ304938.1 gg_id:581552 Carnobacterium maltaromaticum str. MMF-30	2382	2890	2540	2933	1513	1752	2040	2471	2783	2456	2511	2117	1871	3042	2654	1855	2127	1948	2434	1641	1457	1274	1740	1839	1656	2514	2112	1660	1755	2932	2712	1028	1247	606	1264	1561	1933	1455	1175	1061
k__Bacteria; p__Firmicutes; c__Bacilli; o__Lactobacillales; f__Carnobacteriaceae; g__Carnobacterium; s__Carnobacterium maltaromaticum; 73134; AM179873.1 gg_id:150460 Carnobacterium maltaromaticum B26	k__Bacteria	p__Firmicutes	c__Bacilli	o__Lactobacillales	f__Carnobacteriaceae	g__Carnobacterium	s__Carnobacterium maltaromaticum	73134	AM179873.1 gg_id:150460 Carnobacterium maltaromaticum B26	1214	1635	1606	2060	1328	1648	1993	1549	1882	2091	1481	1464	1329	2606	1903	1521	1395	1639	1902	1049	997	1205	2782	2386	2382	2049	1522	1200	1066	1812	1514	978	1176	693	2318	2310	2638	1529	1030	1918
k__Bacteria; p__Firmicutes; c__Bacilli; o__Lactobacillales; f__Carnobacteriaceae; g__Carnobacterium; s__unclassified; 72088; AM179875.1 gg_id:146934 Carnobacterium divergens B33	k__Bacteria	p__Firmicutes	c__Bacilli	o__Lactobacillales	f__Carnobacteriaceae	g__Carnobacterium	s__unclassified	72088	AM179875.1 gg_id:146934 Carnobacterium divergens B33	1829	1927	1671	778	1171	642	504	2028	906	708	1319	1072	915	525	807	681	2358	2871	2191	2257	1989	1090	1511	2235	2930	800	1375	1076	1720	1704	2563	1369	1109	1080	1918	2390	2416	1225	943	1074
k__Bacteria; p__Firmicutes; c__Bacilli; o__Lactobacillales; f__Carnobacteriaceae; g__Desemzia; s__unclassified; 72380; FJ674427.1 gg_id:515642 Synecology primary and secondary habitats Escherichia coli O157:H7 feedlot surface MARC beef cattle feedlot; top 3 cm behind feedbunk west pen 301; was negative STEC O157 clone LL141-1I1	k__Bacteria	p__Firmicutes	c__Bacilli	o__Lactobacillales	f__Carnobacteriaceae	g__Desemzia	s__unclassified	72380	FJ674427.1 gg_id:515642 Synecology primary and secondary habitats Escherichia coli O157:H7 feedlot surface MARC beef cattle feedlot	348	420	217	125	158	87	199	247	113	130	229	173	111	87	137	147	2217	1436	552	587	310	234	760	2984	2492	124	173	151	2018	657	1123	222	499	534	1662	478	1266	278	338	245
k__Bacteria; p__Firmicutes; c__Bacilli; o__Lactobacillales; f__Carnobacteriaceae; g__Desemzia; s__unclassified; 72924; FJ194014.1 gg_id:353870 Genetic inventory 'KSC-Astrotek' spacecraft assembly clean room during DAWN mission clone GI7-1-K17	k__Bacteria	p__Firmicutes	c__Bacilli	o__Lactobacillales	f__Carnobacteriaceae	g__Desemzia	s__unclassified	72924	FJ194014.1 gg_id:353870 Genetic inventory 'KSC-Astrotek' spacecraft assembly clean room during DAWN mission clone GI7-1-K17	185	248	179	130	202	154	492	294	219	243	258	285	127	213	163	218	1147	1386	467	397	237	340	242	606	566	126	164	123	630	465	463	221	432	411	717	239	603	285	334	313
k__Bacteria; p__Firmicutes; c__Bacilli; o__Lactobacillales; f__Carnobacteriaceae; g__Marinilactibacillus; s__Marinilactibacillus psychrotolerans; 42744; AB247277.1 gg_id:147894 Marinilactibacillus piezotolerans str. JCM 12337	k__Bacteria	p__Firmicutes	c__Bacilli	o__Lactobacillales	f__Carnobacteriaceae	g__Marinilactibacillus	s__Marinilactibacillus psychrotolerans	42744	AB247277.1 gg_id:147894 Marinilactibacillus piezotolerans str. JCM 12337	2615	2742	2177	1924	2557	1731	1686	1532	2262	1213	1871	1946	1480	1843	1796	2099	3020	1800	1763	1932	1427	1733	2587	2655	2183	2210	2677	2713	2588	2269	1819	1456	929	581	2038	1960	2024	1810	2050	2421
k__Bacteria; p__Firmicutes; c__Bacilli; o__Lactobacillales; f__Carnobacteriaceae; g__Trichococcus; s__Trichococcus collinsii; 71938; EU434573.1 gg_id:277322 Trichococcus collinsii str. b73	k__Bacteria	p__Firmicutes	c__Bacilli	o__Lactobacillales	f__Carnobacteriaceae	g__Trichococcus	s__Trichococcus collinsii	71938	EU434573.1 gg_id:277322 Trichococcus collinsii str. b73	5432	5482	5355	5225	2873	2397	2048	5250	5306	4424	5219	5084	5037	4607	5162	4864	2259	1347	1075	4614	4563	2502	3630	3518	3602	4125	5195	4948	2217	2362	2571	2983	1249	1030	2795	2765	3505	2852	3843	2098
k__Bacteria; p__Firmicutes; c__Bacilli; o__Lactobacillales; f__Carnobacteriaceae; g__Trichococcus; s__Trichococcus collinsii; 72123; EU434512.1 gg_id:264683 Trichococcus collinsii str. b239	k__Bacteria	p__Firmicutes	c__Bacilli	o__Lactobacillales	f__Carnobacteriaceae	g__Trichococcus	s__Trichococcus collinsii	72123	EU434512.1 gg_id:264683 Trichococcus collinsii str. b239	3554	4369	2829	2717	1682	1289	930	3444	2812	1815	3220	2354	2315	1184	2026	1622	1292	1841	983	2220	2225	1410	2123	1634	1636	1557	2483	1845	1217	1852	1469	2427	1602	1570	1922	1869	1809	1154	1518	1191
k__Bacteria; p__Firmicutes; c__Bacilli; o__Lactobacillales; f__Carnobacteriaceae; g__Trichococcus; s__Trichococcus collinsii; 72361; EU434551.1 gg_id:268210 Trichococcus collinsii str. b140	k__Bacteria	p__Firmicutes	c__Bacilli	o__Lactobacillales	f__Carnobacteriaceae	g__Trichococcus	s__Trichococcus collinsii	72361	EU434551.1 gg_id:268210 Trichococcus collinsii str. b140	4587	4775	4328	3783	4022	3434	3948	4968	4728	4519	4778	4841	4586	4518	4446	4595	4766	3991	3713	4048	3619	4082	3688	4279	4095	3887	3958	3422	4775	3530	3670	3772	4022	4137	2882	3556	3638	3200	2995	3017
k__Bacteria; p__Firmicutes; c__Bacilli; o__Lactobacillales; f__Carnobacteriaceae; g__Trichococcus; s__Trichococcus collinsii; 72474; EU434536.1 gg_id:274539 Trichococcus collinsii str. b255	k__Bacteria	p__Firmicutes	c__Bacilli	o__Lactobacillales	f__Carnobacteriaceae	g__Trichococcus	s__Trichococcus collinsii	72474	EU434536.1 gg_id:274539 Trichococcus collinsii str. b255	5446	5398	5204	4935	2779	3466	3665	4983	5065	4062	5013	4799	4480	4455	4844	4730	4525	2620	2858	4808	4460	3840	3891	3748	3944	3909	4840	3466	4604	3087	2632	4000	3862	3167	3240	3581	3724	3061	3392	2337
k__Bacteria; p__Firmicutes; c__Bacilli; o__Lactobacillales; f__Carnobacteriaceae; g__Trichococcus; s__Trichococcus collinsii; 72887; EU434554.1 gg_id:259750 Trichococcus collinsii str. b205	k__Bacteria	p__Firmicutes	c__Bacilli	o__Lactobacillales	f__Carnobacteriaceae	g__Trichococcus	s__Trichococcus collinsii	72887	EU434554.1 gg_id:259750 Trichococcus collinsii str. b205	5436	5479	5333	5209	2433	1843	1930	5233	5288	4344	5225	5031	4956	4496	5105	4739	1585	624	647	4495	4422	2035	3417	2901	3115	3922	5157	4855	1644	1586	2034	2071	435	292	2080	2007	2659	2426	3486	1431
k__Bacteria; p__Firmicutes; c__Bacilli; o__Lactobacillales; f__Carnobacteriaceae; g__Trichococcus; s__Trichococcus collinsii; 73017; EU434507.1 gg_id:275512 Trichococcus collinsii str. b354	k__Bacteria	p__Firmicutes	c__Bacilli	o__Lactobacillales	f__Carnobacteriaceae	g__Trichococcus	s__Trichococcus collinsii	73017	EU434507.1 gg_id:275512 Trichococcus collinsii str. b354	5286	5375	5115	4794	1730	1463	1576	4934	5015	3662	5026	4673	4504	4040	4596	4274	1179	367	239	3888	3875	1693	2852	2362	2359	3410	4860	4213	1268	382	824	1826	509	278	1708	1541	2063	1854	2618	1081
k__Bacteria; p__Firmicutes; c__Bacilli; o__Lactobacillales; f__Carnobacteriaceae; g__Trichococcus; s__Trichococcus collinsii; 73069; EU434495.1 gg_id:277597 Trichococcus collinsii str. b362	k__Bacteria	p__Firmicutes	c__Bacilli	o__Lactobacillales	f__Carnobacteriaceae	g__Trichococcus	s__Trichococcus collinsii	73069	EU434495.1 gg_id:277597 Trichococcus collinsii str. b362	5210	5321	4964	4637	2053	1584	1399	4690	4758	3289	4519	4032	3680	2989	4381	3624	1909	1178	974	3832	3723	1813	2743	2157	2597	2503	4492	3927	1934	2194	2141	2548	1017	982	1962	2055	2511	1755	2363	1258
k__Bacteria; p__Firmicutes; c__Bacilli; o__Lactobacillales; f__Carnobacteriaceae; g__Trichococcus; s__unclassified; 71818; NR_025435.1 gg_id:572224 Trichococcus palustris str. DSM 9172	k__Bacteria	p__Firmicutes	c__Bacilli	o__Lactobacillales	f__Carnobacteriaceae	g__Trichococcus	s__unclassified	71818	NR_025435.1 gg_id:572224 Trichococcus palustris str. DSM 9172	5379	5437	5227	4990	2098	2253	1683	4843	5037	3571	4852	4565	4284	4198	4794	4550	4932	1914	2133	4921	4228	3044	3997	4176	4559	4087	4911	4750	4941	3348	3133	2947	2190	969	3517	3977	3851	3340	3947	2155
k__Bacteria; p__Firmicutes; c__Bacilli; o__Lactobacillales; f__Carnobacteriaceae; g__Trichococcus; s__unclassified; 71921; EU434478.1 gg_id:265112 Trichococcus collinsii str. b279	k__Bacteria	p__Firmicutes	c__Bacilli	o__Lactobacillales	f__Carnobacteriaceae	g__Trichococcus	s__unclassified	71921	EU434478.1 gg_id:265112 Trichococcus collinsii str. b279	5489	5509	5419	5341	3039	2476	2291	5298	5362	4458	5323	5210	5174	4908	5303	5035	1642	746	679	4713	4658	2384	3721	3143	3646	4329	5303	5093	1671	1782	2226	2364	541	376	2566	2453	3269	2897	3965	1960
k__Bacteria; p__Firmicutes; c__Bacilli; o__Lactobacillales; f__Carnobacteriaceae; g__Trichococcus; s__unclassified; 72063; FJ672147.1 gg_id:529854 Synecology primary and secondary habitats Escherichia coli O157:H7 feedlot surface MARC beef cattle feedlot; top 3 cm behind feedbunk east pen 301; was negative STEC O157 clone Ll142-3D18	k__Bacteria	p__Firmicutes	c__Bacilli	o__Lactobacillales	f__Carnobacteriaceae	g__Trichococcus	s__unclassified	72063	FJ672147.1 gg_id:529854 Synecology primary and secondary habitats Escherichia coli O157:H7 feedlot surface MARC beef cattle feedlot	135	167	88	52	80	63	74	81	69	98	100	79	77	53	61	70	550	432	256	221	94	91	90	412	444	48	88	38	449	373	376	151	101	68	134	130	72	65	54	71
k__Bacteria; p__Firmicutes; c__Bacilli; o__Lactobacillales; f__Carnobacteriaceae; g__Trichococcus; s__unclassified; 72077; AJ306612.1 gg_id:47658 Trichococcus collinsii str. 37AN3	k__Bacteria	p__Firmicutes	c__Bacilli	o__Lactobacillales	f__Carnobacteriaceae	g__Trichococcus	s__unclassified	72077	AJ306612.1 gg_id:47658 Trichococcus collinsii str. 37AN3	5366	5438	5229	5065	2570	1938	1800	5115	5177	3949	5059	4874	4760	4192	4927	4559	2248	1338	1069	4321	4279	2213	3294	3385	3134	4002	5021	4674	2117	2357	2411	2812	1201	989	2492	2471	3182	2393	3248	1755
k__Bacteria; p__Firmicutes; c__Bacilli; o__Lactobacillales; f__Carnobacteriaceae; g__Trichococcus; s__unclassified; 72127; L76599.1 gg_id:15246 Trichococcus pasteurii str. ATCC 35945	k__Bacteria	p__Firmicutes	c__Bacilli	o__Lactobacillales	f__Carnobacteriaceae	g__Trichococcus	s__unclassified	72127	L76599.1 gg_id:15246 Trichococcus pasteurii str. ATCC 35945	5491	5511	5409	5304	2940	2232	2254	5297	5354	4468	5355	5224	5188	4932	5270	5054	1641	747	681	4597	4505	2294	3572	3105	3577	4346	5299	4969	1652	1788	2208	2084	528	377	2337	2252	2930	2812	3903	1910
k__Bacteria; p__Firmicutes; c__Bacilli; o__Lactobacillales; f__Carnobacteriaceae; g__Trichococcus; s__unclassified; 72189; EU844884.1 gg_id:327706 metagenomics random sampling pyrosequencing rumen fluid fiber adherent microbiome steer 71; 6 week 1 hour after feeding clone 1103200820320	k__Bacteria	p__Firmicutes	c__Bacilli	o__Lactobacillales	f__Carnobacteriaceae	g__Trichococcus	s__unclassified	72189	EU844884.1 gg_id:327706 metagenomics random sampling pyrosequencing rumen fluid fiber adherent microbiome steer 71	1325	1603	948	637	198	184	257	1058	984	507	1075	467	500	295	613	443	329	622	230	652	838	359	294	380	324	324	849	489	277	231	435	370	131	109	282	254	290	229	327	142
k__Bacteria; p__Firmicutes; c__Bacilli; o__Lactobacillales; f__Carnobacteriaceae; g__Trichococcus; s__unclassified; 72208; EU434522.1 gg_id:263346 Trichococcus flocculiformis str. b328	k__Bacteria	p__Firmicutes	c__Bacilli	o__Lactobacillales	f__Carnobacteriaceae	g__Trichococcus	s__unclassified	72208	EU434522.1 gg_id:263346 Trichococcus flocculiformis str. b328	5259	5232	5213	5041	4213	3802	4054	5224	5205	4993	5120	5076	4961	4712	5109	4962	4764	4515	3843	4885	4879	4457	4514	4817	4876	4740	4947	4912	4869	4428	4289	5018	4424	4635	4660	4820	4827	4436	4553	4419
k__Bacteria; p__Firmicutes; c__Bacilli; o__Lactobacillales; f__Carnobacteriaceae; g__Trichococcus; s__unclassified; 72309; Y17301.1 gg_id:15254 Trichococcus flocculiformis str. DSM 2094	k__Bacteria	p__Firmicutes	c__Bacilli	o__Lactobacillales	f__Carnobacteriaceae	g__Trichococcus	s__unclassified	72309	Y17301.1 gg_id:15254 Trichococcus flocculiformis str. DSM 2094	3646	4046	3246	2606	1021	950	852	3752	3468	2275	2788	2291	2122	2383	3023	2349	2356	1953	1180	2946	2611	1419	1924	2895	2869	2363	3551	2394	2649	1929	2004	1661	914	575	2420	1199	2023	2723	1961	974
k__Bacteria; p__Firmicutes; c__Bacilli; o__Lactobacillales; f__Carnobacteriaceae; g__Trichococcus; s__unclassified; 72491; FJ672105.1 gg_id:527794 Synecology primary and secondary habitats Escherichia coli O157:H7 feedlot surface MARC beef cattle feedlot; top 3 cm behind feedbunk east pen 301; was negative STEC O157 clone Ll142-3B18	k__Bacteria	p__Firmicutes	c__Bacilli	o__Lactobacillales	f__Carnobacteriaceae	g__Trichococcus	s__unclassified	72491	FJ672105.1 gg_id:527794 Synecology primary and secondary habitats Escherichia coli O157:H7 feedlot surface MARC beef cattle feedlot	2566	2726	2270	1723	3295	3195	4049	2729	2232	2591	3244	2773	2897	2265	2324	2279	3146	3409	3342	2574	2915	2507	2565	2107	2882	1422	2290	1630	2596	3010	2664	2756	3190	3592	2112	2141	2687	2000	615	2271
k__Bacteria; p__Firmicutes; c__Bacilli; o__Lactobacillales; f__Carnobacteriaceae; g__Trichococcus; s__unclassified; 72785; EU434437.1 gg_id:272157 Trichococcus flocculiformis str. a209	k__Bacteria	p__Firmicutes	c__Bacilli	o__Lactobacillales	f__Carnobacteriaceae	g__Trichococcus	s__unclassified	72785	EU434437.1 gg_id:272157 Trichococcus flocculiformis str. a209	3831	4096	3783	3148	1643	1541	1594	4000	3462	3227	3931	3684	3301	3018	3309	3079	3109	3461	2246	3024	2939	2174	3098	3069	3328	2560	3290	2717	3319	2734	2472	3178	2812	2807	3472	2748	2807	2322	2350	1843
k__Bacteria; p__Firmicutes; c__Bacilli; o__Lactobacillales; f__Carnobacteriaceae; g__Trichococcus; s__unclassified; 72788; FJ674344.1 gg_id:527737 Synecology primary and secondary habitats Escherichia coli O157:H7 feedlot surface MARC beef cattle feedlot; top 3 cm behind feedbunk west pen 301; was negative STEC O157 clone LL141-1D21	k__Bacteria	p__Firmicutes	c__Bacilli	o__Lactobacillales	f__Carnobacteriaceae	g__Trichococcus	s__unclassified	72788	FJ674344.1 gg_id:527737 Synecology primary and secondary habitats Escherichia coli O157:H7 feedlot surface MARC beef cattle feedlot	3587	3500	3333	3277	2892	2960	3163	4985	4239	5008	5054	4577	4954	4204	3543	3853	2929	3629	3424	3437	3636	4159	3880	4664	4071	3149	4115	3191	3212	3733	2751	3509	3075	4035	4146	4123	2052	3667	3500	3829
k__Bacteria; p__Firmicutes; c__Bacilli; o__Lactobacillales; f__Carnobacteriaceae; g__Trichococcus; s__unclassified; 72805; FJ672700.1 gg_id:527399 Synecology primary and secondary habitats Escherichia coli O157:H7 feedlot surface MARC beef cattle feedlot; top 3 cm behind feedbunk east pen 301; was negative STEC O157 clone Ll142-7C6	k__Bacteria	p__Firmicutes	c__Bacilli	o__Lactobacillales	f__Carnobacteriaceae	g__Trichococcus	s__unclassified	72805	FJ672700.1 gg_id:527399 Synecology primary and secondary habitats Escherichia coli O157:H7 feedlot surface MARC beef cattle feedlot	3607	3140	2933	2437	2046	1932	2163	3042	3341	3894	3924	3719	3324	2720	2301	2325	2651	2670	2668	2205	2864	3731	3003	4306	3104	2748	3833	2786	3069	2441	2471	1969	2619	3371	2672	2890	2244	2609	512	2597
k__Bacteria; p__Firmicutes; c__Bacilli; o__Lactobacillales; f__Carnobacteriaceae; g__Trichococcus; s__unclassified; 72836; EU434501.1 gg_id:265834 Trichococcus flocculiformis str. b319	k__Bacteria	p__Firmicutes	c__Bacilli	o__Lactobacillales	f__Carnobacteriaceae	g__Trichococcus	s__unclassified	72836	EU434501.1 gg_id:265834 Trichococcus flocculiformis str. b319	4038	4319	3983	3722	1668	1402	625	3616	3075	2142	3691	3421	3095	2843	3066	3317	2485	1716	496	3070	2873	1620	3459	2858	3072	2261	3723	3450	3244	2419	2040	3087	1916	1339	3734	3436	3433	2787	3144	2625
k__Bacteria; p__Firmicutes; c__Bacilli; o__Lactobacillales; f__Carnobacteriaceae; g__unclassified; s__unclassified; 43205; FJ671686.1 gg_id:515359 Synecology primary and secondary habitats Escherichia coli O157:H7 feedlot surface MARC beef cattle feedlot; top 3 cm behind feedbunk east pen 301; was negative STEC O157 clone Ll142-1G2	k__Bacteria	p__Firmicutes	c__Bacilli	o__Lactobacillales	f__Carnobacteriaceae	g__unclassified	s__unclassified	43205	FJ671686.1 gg_id:515359 Synecology primary and secondary habitats Escherichia coli O157:H7 feedlot surface MARC beef cattle feedlot	4844	4760	4695	4613	4312	4682	4524	4095	4464	3916	4349	4500	4454	4542	4624	4300	4873	4940	4965	4983	5091	5041	4879	4809	4967	4585	4439	4840	5103	5015	4986	4965	5238	5241	4810	4780	4853	4920	4450	4467
k__Bacteria; p__Firmicutes; c__Clostridia; o__Clostridiales; f__Catabacteriaceae; g__unclassified; s__unclassified; 69315; AB234456.1 gg_id:146392 termite gut homogenate clone MgMjD-038	k__Bacteria	p__Firmicutes	c__Clostridia	o__Clostridiales	f__Catabacteriaceae	g__unclassified	s__unclassified	69315	AB234456.1 gg_id:146392 termite gut homogenate clone MgMjD-038	502	419	1002	24	243	213	85	265	53	63	74	40	26	124	30	256	307	265	152	149	73	51	31	68	70	24	12	165	170	86	47	44	90	44	52	71	101	15	10	50
k__Bacteria; p__Firmicutes; c__Clostridia; o__Clostridiales; f__Catabacteriaceae; g__unclassified; s__unclassified; 69482; FJ881172.1 gg_id:416837 Diets enriched oat or temporally and alter fecal rat feces animal fed wheat bran diet; day 28 clone R-8159	k__Bacteria	p__Firmicutes	c__Clostridia	o__Clostridiales	f__Catabacteriaceae	g__unclassified	s__unclassified	69482	FJ881172.1 gg_id:416837 Diets enriched oat or temporally and alter fecal rat feces animal fed wheat bran diet	930	1144	1032	990	1468	1866	2072	1240	1920	1900	1318	1271	960	1301	1099	1985	3224	2296	2179	1760	1710	2147	1367	2544	1616	928	995	826	2496	1574	1785	2046	2305	2666	1271	1694	1456	1262	1279	1524
k__Bacteria; p__Firmicutes; c__Clostridia; o__Clostridiales; f__Catabacteriaceae; g__unclassified; s__unclassified; 69696; FJ681260.1 gg_id:525729 Synecology primary and secondary habitats Escherichia coli O157:H7 fecal MARC beef cattle feedlot animal #4281 pen 301; was positive STEC O157 clone 5-6G2	k__Bacteria	p__Firmicutes	c__Clostridia	o__Clostridiales	f__Catabacteriaceae	g__unclassified	s__unclassified	69696	FJ681260.1 gg_id:525729 Synecology primary and secondary habitats Escherichia coli O157:H7 fecal MARC beef cattle feedlot animal #4281 pen 301	1458	1625	1512	1168	2976	2540	4091	3022	2109	3091	2647	2647	2760	2212	1689	2375	3401	3766	3297	1960	2145	2987	1750	2338	2127	1740	1932	1590	2961	2018	2323	2165	2469	3275	936	1836	1523	1634	1697	1658
k__Bacteria; p__Firmicutes; c__Clostridia; o__Clostridiales; f__Catabacteriaceae; g__unclassified; s__unclassified; 69882; GQ175384.1 gg_id:554511 Chicken intestinal microbiota modulations various feed supplementations DGGE and CSbyDG caeca content chicken gut clone cc_27	k__Bacteria	p__Firmicutes	c__Clostridia	o__Clostridiales	f__Catabacteriaceae	g__unclassified	s__unclassified	69882	GQ175384.1 gg_id:554511 Chicken intestinal microbiota modulations various feed supplementations DGGE and CSbyDG caeca content chicken gut clone cc_27	1108	1070	942	1157	569	616	657	813	760	877	971	1207	839	988	890	1314	1343	1078	1273	2162	2371	1996	1729	2119	1633	1278	1317	1166	1102	659	726	2786	1417	1338	2048	2186	1751	1567	1278	1368
k__Bacteria; p__Firmicutes; c__Clostridia; o__Clostridiales; f__Catabacteriaceae; g__unclassified; s__unclassified; 69988; AB487703.1 gg_id:538197 Microbial responsive denitrification-inducing conditions rice paddy soil clone TSNSR002_K19	k__Bacteria	p__Firmicutes	c__Clostridia	o__Clostridiales	f__Catabacteriaceae	g__unclassified	s__unclassified	69988	AB487703.1 gg_id:538197 Microbial responsive denitrification-inducing conditions rice paddy soil clone TSNSR002_K19	3112	3160	3388	2630	1900	1669	1608	3288	2270	3376	2811	2937	3854	1315	1987	2545	2237	1629	1512	2498	2799	2786	2395	2277	2624	2322	2619	2831	2309	1738	1760	2431	1068	1735	3555	3298	2627	2209	2891	2627
k__Bacteria; p__Firmicutes; c__Clostridia; o__Clostridiales; f__Catabacteriaceae; g__unclassified; s__unclassified; 70132; FJ416096.1 gg_id:359349 sediments sediment station NEC5 Northern Bering Sea clone 056M55	k__Bacteria	p__Firmicutes	c__Clostridia	o__Clostridiales	f__Catabacteriaceae	g__unclassified	s__unclassified	70132	FJ416096.1 gg_id:359349 sediments sediment station NEC5 Northern Bering Sea clone 056M55	2706	2635	3161	1799	1143	630	902	1220	1222	1310	1386	1707	1372	1065	1169	1960	1556	905	1330	3899	4234	3730	2516	2797	1951	2313	2527	2504	1056	692	775	3959	2140	1954	2579	3754	3007	2646	2909	2572
k__Bacteria; p__Firmicutes; c__Clostridia; o__Clostridiales; f__Catabacteriaceae; g__unclassified; s__unclassified; 70135; AB486406.1 gg_id:549867 Microbial responsive denitrification-inducing conditions rice paddy soil clone TSBAR002_P05	k__Bacteria	p__Firmicutes	c__Clostridia	o__Clostridiales	f__Catabacteriaceae	g__unclassified	s__unclassified	70135	AB486406.1 gg_id:549867 Microbial responsive denitrification-inducing conditions rice paddy soil clone TSBAR002_P05	2770	2097	2167	1387	926	760	748	1475	1248	1747	999	794	1204	620	886	1110	745	495	740	2147	2292	2811	645	1952	1950	1632	1627	2465	990	1272	2049	2367	411	1321	3452	3529	3099	1470	1826	1307
k__Bacteria; p__Firmicutes; c__Clostridia; o__Clostridiales; f__Catabacteriaceae; g__unclassified; s__unclassified; 70159; FJ517038.1 gg_id:513057 semiarid 'Tablas de Daimiel National Park' wetland (Central Spain) unravelled water clone TDNP_Wbc97_183_1_70	k__Bacteria	p__Firmicutes	c__Clostridia	o__Clostridiales	f__Catabacteriaceae	g__unclassified	s__unclassified	70159	FJ517038.1 gg_id:513057 semiarid 'Tablas de Daimiel National Park' wetland (Central Spain) unravelled water clone TDNP_Wbc97_183_1_70	3192	3877	4066	3209	1507	1791	1338	2538	1646	2280	3782	3804	3649	2978	2418	3565	283	1052	998	763	668	1444	1676	1447	1968	2850	3323	3721	503	1005	1156	991	1364	1912	1786	2370	2446	2545	3217	2778
k__Bacteria; p__Firmicutes; c__Clostridia; o__Clostridiales; f__Catabacteriaceae; g__unclassified; s__unclassified; 70175; AF275916.1 gg_id:72230 anaerobic digester clone AA05	k__Bacteria	p__Firmicutes	c__Clostridia	o__Clostridiales	f__Catabacteriaceae	g__unclassified	s__unclassified	70175	AF275916.1 gg_id:72230 anaerobic digester clone AA05	3925	3966	3638	3699	4536	3984	4483	4463	4199	4158	5078	4430	4435	4717	3103	4251	4016	4522	4352	3938	4004	3927	4013	4604	4803	3627	4113	3668	4129	4262	4544	4291	4861	4916	3960	4067	4194	3973	3809	4190
k__Bacteria; p__Firmicutes; c__Clostridia; o__Clostridiales; f__Catabacteriaceae; g__unclassified; s__unclassified; 70207; EU842554.1 gg_id:346151 metagenomics random sampling pyrosequencing rumen fluid pooled liquid phase microbiome steers 8 64 and 71; 6 week 1 hour after feeding clone 1103200825157	k__Bacteria	p__Firmicutes	c__Clostridia	o__Clostridiales	f__Catabacteriaceae	g__unclassified	s__unclassified	70207	EU842554.1 gg_id:346151 metagenomics random sampling pyrosequencing rumen fluid pooled liquid phase microbiome steers 8 64 and 71	1023	1738	1261	1425	1470	765	580	765	806	1278	1041	1366	1405	894	850	1395	1227	1128	1553	3981	4288	3274	1901	3318	2474	1168	2383	2017	620	863	466	5379	5046	4657	1274	1712	2058	1204	1477	1292
k__Bacteria; p__Firmicutes; c__Clostridia; o__Clostridiales; f__Catabacteriaceae; g__unclassified; s__unclassified; 70223; AY574991.1 gg_id:102360 Catabacter hongkongensis str. HKU16	k__Bacteria	p__Firmicutes	c__Clostridia	o__Clostridiales	f__Catabacteriaceae	g__unclassified	s__unclassified	70223	AY574991.1 gg_id:102360 Catabacter hongkongensis str. HKU16	3263	3004	3451	2200	2314	1245	1500	1365	1046	978	1528	1712	1999	1081	1344	2100	1747	1272	1315	2644	2763	2097	1400	1646	1316	2626	1306	2395	1231	812	856	2210	1385	1405	2190	3283	3378	2844	2800	2410
k__Bacteria; p__Firmicutes; c__Clostridia; o__Clostridiales; f__Catabacteriaceae; g__unclassified; s__unclassified; 70242; EF688248.1 gg_id:317224 Detection microbial sludge anaerobic wastewater treatment system clone 6D9_cons	k__Bacteria	p__Firmicutes	c__Clostridia	o__Clostridiales	f__Catabacteriaceae	g__unclassified	s__unclassified	70242	EF688248.1 gg_id:317224 Detection microbial sludge anaerobic wastewater treatment system clone 6D9_cons	2750	2680	3051	1953	743	792	927	1760	1696	1623	1908	1838	1860	1765	2071	2214	1618	638	568	1696	1784	2027	2073	1401	1892	2299	2889	2677	2223	827	597	2639	1283	1236	3044	3284	3614	2543	2842	2771
k__Bacteria; p__Firmicutes; c__Clostridia; o__Clostridiales; f__Catabacteriaceae; g__unclassified; s__unclassified; 70328; AF129865.1 gg_id:16131 anaerobic digestor clone HA16	k__Bacteria	p__Firmicutes	c__Clostridia	o__Clostridiales	f__Catabacteriaceae	g__unclassified	s__unclassified	70328	AF129865.1 gg_id:16131 anaerobic digestor clone HA16	2302	2091	2453	1768	668	827	952	1241	945	1164	1440	1487	1440	1113	1088	1660	612	660	584	1335	1807	1584	1135	1649	1115	1875	1832	2119	495	622	495	1719	428	451	2341	2938	3168	2225	2714	1929
k__Bacteria; p__Firmicutes; c__Clostridia; o__Clostridiales; f__Catabacteriaceae; g__unclassified; s__unclassified; 70345; FN563365.1 gg_id:582043 Impact changing HRT OLR on prokaryotes involved biomethanizitaion and fuzzy logic controlled 2 phase reactor mesophilic biogas digester; beet silage served clone HAW-RM37-2-B-1755d-Repeat-G	k__Bacteria	p__Firmicutes	c__Clostridia	o__Clostridiales	f__Catabacteriaceae	g__unclassified	s__unclassified	70345	FN563365.1 gg_id:582043 Impact changing HRT OLR on prokaryotes involved biomethanizitaion and fuzzy logic controlled 2 phase reactor mesophilic biogas digester	5320	5300	5337	5182	4240	3202	3346	4864	4876	4240	5002	4997	5082	4662	4716	4997	3330	2640	2471	4856	4824	4725	5111	5052	5088	4961	5070	5146	3767	2339	2828	5116	3841	3988	5258	5432	5429	5152	5078	5014
k__Bacteria; p__Firmicutes; c__Clostridia; o__Clostridiales; f__Catabacteriaceae; g__unclassified; s__unclassified; 70352; AF129867.1 gg_id:16130 anaerobic digestor clone HB69	k__Bacteria	p__Firmicutes	c__Clostridia	o__Clostridiales	f__Catabacteriaceae	g__unclassified	s__unclassified	70352	AF129867.1 gg_id:16130 anaerobic digestor clone HB69	2284	2072	2410	750	240	164	94	709	273	196	494	458	767	550	375	660	164	73	69	478	1520	1180	669	660	973	1614	2080	3279	58	43	61	1166	83	107	1661	2910	2891	693	1071	1547
k__Bacteria; p__Firmicutes; c__Clostridia; o__Clostridiales; f__Catabacteriaceae; g__unclassified; s__unclassified; 70374; EU508399.1 gg_id:274619 cecal contents Mus musculus strain C57BL/6J; MD2 clone MD2_aap33a04	k__Bacteria	p__Firmicutes	c__Clostridia	o__Clostridiales	f__Catabacteriaceae	g__unclassified	s__unclassified	70374	EU508399.1 gg_id:274619 cecal contents Mus musculus strain C57BL/6J	5109	5180	5063	5125	3869	3660	4201	4951	4800	5062	5043	5081	5011	4820	4786	5114	2936	3633	3302	4825	5058	5001	5023	5042	5091	4990	5134	4998	3821	4524	4346	5007	4017	3842	5373	5420	5226	5042	5273	5065
k__Bacteria; p__Firmicutes; c__Clostridia; o__Clostridiales; f__Catabacteriaceae; g__unclassified; s__unclassified; 70493; EU844902.1 gg_id:350834 metagenomics random sampling pyrosequencing rumen fluid fiber adherent microbiome steer 71; 6 week 1 hour after feeding clone 1103200820374	k__Bacteria	p__Firmicutes	c__Clostridia	o__Clostridiales	f__Catabacteriaceae	g__unclassified	s__unclassified	70493	EU844902.1 gg_id:350834 metagenomics random sampling pyrosequencing rumen fluid fiber adherent microbiome steer 71	2296	2300	2269	2123	1292	736	709	1260	1378	1168	2475	1787	1723	1551	1269	2171	923	606	843	1083	2430	2405	2580	2524	2108	2568	3380	2890	728	468	1012	1896	1647	1438	2220	3023	2838	4020	4200	3991
k__Bacteria; p__Firmicutes; c__Clostridia; o__Clostridiales; f__Catabacteriaceae; g__unclassified; s__unclassified; 70568; EU844060.1 gg_id:339645 metagenomics random sampling pyrosequencing rumen fluid fiber adherent microbiome steer 64; 6 week 1 hour after feeding clone 1103200820020	k__Bacteria	p__Firmicutes	c__Clostridia	o__Clostridiales	f__Catabacteriaceae	g__unclassified	s__unclassified	70568	EU844060.1 gg_id:339645 metagenomics random sampling pyrosequencing rumen fluid fiber adherent microbiome steer 64	4121	4122	4057	3626	2154	1952	1374	3080	1900	2453	3148	3339	3159	2693	2856	3174	2421	2285	2156	3324	3569	2974	3246	3464	3004	3732	3987	3743	2337	1779	1714	3829	2933	2764	3858	4155	3760	3911	4076	4161
k__Bacteria; p__Firmicutes; c__Clostridia; o__Clostridiales; f__Catabacteriaceae; g__unclassified; s__unclassified; 70601; AB486582.1 gg_id:571348 Microbial responsive denitrification-inducing conditions rice paddy soil clone TSCOR001_D11	k__Bacteria	p__Firmicutes	c__Clostridia	o__Clostridiales	f__Catabacteriaceae	g__unclassified	s__unclassified	70601	AB486582.1 gg_id:571348 Microbial responsive denitrification-inducing conditions rice paddy soil clone TSCOR001_D11	2972	2933	3554	2251	1735	643	535	1882	1463	1126	2247	1392	2366	1634	1375	2179	1691	760	1009	760	1740	1449	1907	1601	1826	2065	2375	2870	1307	500	413	1526	1054	919	2563	3437	3170	2605	2850	2529
k__Bacteria; p__Firmicutes; c__Clostridia; o__Clostridiales; f__Catabacteriaceae; g__unclassified; s__unclassified; 70611; EU466370.1 gg_id:302115 bighorn sheep feces clone BH2_aao22f06	k__Bacteria	p__Firmicutes	c__Clostridia	o__Clostridiales	f__Catabacteriaceae	g__unclassified	s__unclassified	70611	EU466370.1 gg_id:302115 bighorn sheep feces clone BH2_aao22f06	708	955	914	677	556	265	256	805	722	553	765	759	599	523	591	505	441	197	229	1192	1165	1303	1049	1651	1097	1313	1163	1550	641	285	382	2079	492	692	1458	2278	1588	1312	2512	1688
k__Bacteria; p__Firmicutes; c__Clostridia; o__Clostridiales; f__Catabacteriaceae; g__unclassified; s__unclassified; 70615; EU509200.1 gg_id:270441 cecal contents Mus musculus strain C57BL/6J; MD8 clone MD8_aap45g05	k__Bacteria	p__Firmicutes	c__Clostridia	o__Clostridiales	f__Catabacteriaceae	g__unclassified	s__unclassified	70615	EU509200.1 gg_id:270441 cecal contents Mus musculus strain C57BL/6J	5145	5153	5116	5256	4662	4938	4742	5389	5338	5403	5373	5457	5324	5351	5362	5388	4986	4866	4703	5171	5187	5220	5168	5192	5259	5165	5264	5195	5210	5196	5218	5234	5107	5152	5413	5355	5112	5172	5256	5304
[truncated: 4,897 more rows]
[truncated: 24 more columns]
